# Supplementary material for: Carbonized paramagnetic complexes of Mn (II) as contrast agents for precise magnetic resonance imaging of sub-millimeter-sized orthotopic tumors
Source: Nat Commun. 2022 Apr 11;13:1938. doi: 10.1038/s41467-022-29586-w (PMC9001709; doi:10.1038/s41467-022-29586-w)
Supplement: Supplementary file 8 — Source Data [file 41467_2022_29586_MOESM8_ESM.xlsx]

## Sheet: Fig. 1c
Size (nm)	Number (%)
0.4	0
0.463	0
0.536	0
0.621	0
0.719	0
0.833	0
0.965	0
1.12	0
1.29	0
1.5	0
1.74	0
2.01	0
2.33	0
2.7	0
3.12	0
3.62	0
4.19	0
4.85	0
5.61	0
6.5	0
7.53	2.07
8.72	12.6
10.1	27.6
11.7	30.3
13.5	19.1
15.7	7.05
18.2	1.21
21	0
24.4	0
28.2	0
32.7	0
37.8	0
43.8	0
50.7	0
58.8	0
68.1	0
78.8	0
91.3	0
106	0
122	0
142	0
164	0
190	0
220	0
255	0
295	0
342	0
396	0
459	0
531	0
615	0
712	0
825	0
955	0
1110	0
1280	0
1480	0
1720	0
1990	0
2300	0
2670	0
3090	0
3580	0
4150	0
4800	0
5560	0
6440	0
7460	0
8630	0

## Sheet: Fig. 1d
Raman shift (cm-1)	Intensity
800.868	0.10673
802.073	0.11007
803.278	0.11351
804.482	0.11703
805.687	0.12064
806.891	0.12434
808.096	0.12813
809.3	0.13202
810.505	0.13601
811.71	0.1401
812.914	0.14428
814.119	0.14858
815.323	0.15298
816.528	0.15749
817.732	0.16211
818.937	0.16685
820.141	0.1717
821.346	0.17667
822.551	0.18176
823.755	0.18698
824.96	0.19233
826.164	0.1978
827.369	0.20341
828.573	0.20915
829.778	0.21503
830.983	0.22105
832.187	0.22722
833.392	0.23353
834.596	0.23999
835.801	0.24661
837.005	0.25338
838.21	0.26032
839.415	0.26742
840.619	0.27468
841.824	0.28211
843.028	0.28972
844.233	0.2975
845.437	0.30547
846.642	0.31362
847.847	0.32196
849.051	0.33049
850.256	0.33921
851.46	0.34814
852.665	0.35727
853.869	0.3666
855.074	0.37615
856.279	0.38592
857.483	0.3959
858.688	0.40611
859.892	0.41655
861.097	0.42722
862.301	0.43813
863.506	0.44928
864.711	0.46068
865.915	0.47234
867.12	0.48424
868.324	0.49641
869.529	0.50885
870.733	0.52156
871.938	0.53454
873.142	0.5478
874.347	0.56136
875.552	0.5752
876.756	0.58934
877.961	0.60379
879.165	0.61854
880.37	0.63361
881.574	0.64899
882.779	0.66471
883.984	0.68075
885.188	0.69713
886.393	0.71386
887.597	0.73093
888.802	0.74836
890.006	0.76615
891.211	0.78431
892.416	0.80284
893.62	0.82176
894.825	0.84106
896.029	0.86075
897.234	0.88085
898.438	0.90135
899.643	0.92227
900.848	0.94361
902.052	0.96538
903.257	0.98759
904.461	1.01023
905.666	1.03333
906.87	1.05688
908.075	1.0809
909.28	1.1054
910.484	1.13037
911.689	1.15583
912.893	1.18178
914.098	1.20824
915.302	1.23522
916.507	1.26271
917.712	1.29072
918.916	1.31928
920.121	1.34838
921.325	1.37803
922.53	1.40824
923.734	1.43903
924.939	1.47039
926.143	1.50233
927.348	1.53488
928.553	1.56803
929.757	1.60179
930.962	1.63618
932.166	1.67119
933.371	1.70685
934.575	1.74316
935.78	1.78013
936.985	1.81777
938.189	1.85609
939.394	1.89509
940.598	1.9348
941.803	1.97521
943.007	2.01634
944.212	2.05819
945.417	2.10079
946.621	2.14413
947.826	2.18823
949.03	2.2331
950.235	2.27875
951.439	2.32519
952.644	2.37242
953.849	2.42047
955.053	2.46933
956.258	2.51903
957.462	2.56957
958.667	2.62096
959.871	2.67321
961.076	2.72634
962.281	2.78035
963.485	2.83525
964.69	2.89107
965.894	2.9478
967.099	3.00546
968.303	3.06406
969.508	3.12362
970.713	3.18413
971.917	3.24562
973.122	3.3081
974.326	3.37157
975.531	3.43605
976.735	3.50155
977.94	3.56808
979.144	3.63566
980.349	3.70428
981.554	3.77398
982.758	3.84475
983.963	3.91661
985.167	3.98958
986.372	4.06365
987.576	4.13885
988.781	4.21519
989.986	4.29268
991.19	4.37132
992.395	4.45114
993.599	4.53214
994.804	4.61433
996.008	4.69773
997.213	4.78235
998.418	4.8682
999.622	4.9553
1000.83	5.04364
1002.03	5.13326
1003.24	5.22415
1004.44	5.31633
1005.64	5.40981
1006.85	5.5046
1008.05	5.60071
1009.26	5.69817
1010.46	5.79697
1011.67	5.89712
1012.87	5.99865
1014.08	6.10156
1015.28	6.20586
1016.49	6.31157
1017.69	6.41869
1018.9	6.52724
1020.1	6.63722
1021.3	6.74866
1022.51	6.86155
1023.71	6.97591
1024.92	7.09176
1026.12	7.20909
1027.33	7.32793
1028.53	7.44829
1029.74	7.57016
1030.94	7.69357
1032.15	7.81852
1033.35	7.94503
1034.55	8.0731
1035.76	8.20275
1036.96	8.33398
1038.17	8.4668
1039.37	8.60122
1040.58	8.73726
1041.78	8.87492
1042.99	9.01421
1044.19	9.15514
1045.4	9.29771
1046.6	9.44194
1047.8	9.58784
1049.01	9.73541
1050.21	9.88467
1051.42	10.0356
1052.62	10.1883
1053.83	10.3426
1055.03	10.4986
1056.24	10.6564
1057.44	10.8159
1058.65	10.9771
1059.85	11.1401
1061.06	11.3048
1062.26	11.4713
1063.46	11.6395
1064.67	11.8095
1065.87	11.9813
1067.08	12.1548
1068.28	12.3301
1069.49	12.5072
1070.69	12.6861
1071.9	12.8668
1073.1	13.0493
1074.31	13.2335
1075.51	13.4196
1076.71	13.6075
1077.92	13.7972
1079.12	13.9887
1080.33	14.182
1081.53	14.3771
1082.74	14.5741
1083.94	14.7729
1085.15	14.9734
1086.35	15.1759
1087.56	15.3801
1088.76	15.5861
1089.96	15.794
1091.17	16.0037
1092.37	16.2152
1093.58	16.4286
1094.78	16.6437
1095.99	16.8607
1097.19	17.0795
1098.4	17.3
1099.6	17.5224
1100.81	17.7466
1102.01	17.9726
1103.22	18.2004
1104.42	18.43
1105.62	18.6614
1106.83	18.8946
1108.03	19.1295
1109.24	19.3662
1110.44	19.6047
1111.65	19.8449
1112.85	20.0869
1114.06	20.3306
1115.26	20.576
1116.47	20.8232
1117.67	21.0721
1118.87	21.3227
1120.08	21.575
1121.28	21.829
1122.49	22.0847
1123.69	22.342
1124.9	22.601
1126.1	22.8617
1127.31	23.1239
1128.51	23.3878
1129.72	23.6533
1130.92	23.9204
1132.12	24.1891
1133.33	24.4593
1134.53	24.7311
1135.74	25.0044
1136.94	25.2793
1138.15	25.5556
1139.35	25.8335
1140.56	26.1128
1141.76	26.3935
1142.97	26.6757
1144.17	26.9593
1145.37	27.2443
1146.58	27.5307
1147.78	27.8185
1148.99	28.1075
1150.19	28.398
1151.4	28.6897
1152.6	28.9826
1153.81	29.2769
1155.01	29.5723
1156.22	29.869
1157.42	30.1669
1158.63	30.4659
1159.83	30.7661
1161.03	31.0673
1162.24	31.3697
1163.44	31.6731
1164.65	31.9776
1165.85	32.2831
1167.06	32.5895
1168.26	32.8969
1169.47	33.2053
1170.67	33.5145
1171.88	33.8247
1173.08	34.1356
1174.28	34.4474
1175.49	34.76
1176.69	35.0733
1177.9	35.3873
1179.1	35.7021
1180.31	36.0175
1181.51	36.3335
1182.72	36.6502
1183.92	36.9674
1185.13	37.2851
1186.33	37.6033
1187.53	37.922
1188.74	38.2412
1189.94	38.5607
1191.15	38.8806
1192.35	39.2008
1193.56	39.5213
1194.76	39.8421
1195.97	40.1631
1197.17	40.4843
1198.38	40.8056
1199.58	41.1271
1200.79	41.4486
1201.99	41.7701
1203.19	42.0917
1204.4	42.4132
1205.6	42.7346
1206.81	43.0559
1208.01	43.3771
1209.22	43.698
1210.42	44.0188
1211.63	44.3392
1212.83	44.6593
1214.04	44.9791
1215.24	45.2985
1216.44	45.6174
1217.65	45.9359
1218.85	46.2538
1220.06	46.5712
1221.26	46.888
1222.47	47.2041
1223.67	47.5196
1224.88	47.8343
1226.08	48.1483
1227.29	48.4614
1228.49	48.7737
1229.69	49.0851
1230.9	49.3955
1232.1	49.7049
1233.31	50.0134
1234.51	50.3207
1235.72	50.627
1236.92	50.9321
1238.13	51.236
1239.33	51.5386
1240.54	51.84
1241.74	52.14
1242.94	52.4387
1244.15	52.7359
1245.35	53.0317
1246.56	53.326
1247.76	53.6187
1248.97	53.9099
1250.17	54.1994
1251.38	54.4872
1252.58	54.7733
1253.79	55.0577
1254.99	55.3402
1256.2	55.6209
1257.4	55.8997
1258.6	56.1766
1259.81	56.4515
1261.01	56.7244
1262.22	56.9952
1263.42	57.264
1264.63	57.5305
1265.83	57.7949
1267.04	58.0571
1268.24	58.317
1269.45	58.5746
1270.65	58.8298
1271.85	59.0827
1273.06	59.3331
1274.26	59.581
1275.47	59.8265
1276.67	60.0693
1277.88	60.3096
1279.08	60.5473
1280.29	60.7823
1281.49	61.0146
1282.7	61.2441
1283.9	61.4709
1285.1	61.6949
1286.31	61.916
1287.51	62.1342
1288.72	62.3495
1289.92	62.5618
1291.13	62.7711
1292.33	62.9774
1293.54	63.1806
1294.74	63.3807
1295.95	63.5777
1297.15	63.7715
1298.36	63.9622
1299.56	64.1496
1300.76	64.3337
1301.97	64.5145
1303.17	64.692
1304.38	64.8662
1305.58	65.0369
1306.79	65.2043
1307.99	65.3682
1309.2	65.5286
1310.4	65.6856
1311.61	65.839
1312.81	65.9889
1314.01	66.1352
1315.22	66.2779
1316.42	66.4169
1317.63	66.5524
1318.83	66.6841
1320.04	66.8122
1321.24	66.9366
1322.45	67.0572
1323.65	67.1741
1324.86	67.2872
1326.06	67.3965
1327.26	67.502
1328.47	67.6037
1329.67	67.7015
1330.88	67.7955
1332.08	67.8856
1333.29	67.9719
1334.49	68.0542
1335.7	68.1326
1336.9	68.2071
1338.11	68.2777
1339.31	68.3444
1340.51	68.4071
1341.72	68.4658
1342.92	68.5206
1344.13	68.5715
1345.33	68.6184
1346.54	68.6613
1347.74	68.7002
1348.95	68.7352
1350.15	68.7662
1351.36	68.7933
1352.56	68.8163
1353.77	68.8355
1354.97	68.8507
1356.17	68.862
1357.38	68.8693
1358.58	68.8728
1359.79	68.8723
1360.99	68.868
1362.2	68.8598
1363.4	68.8477
1364.61	68.8319
1365.81	68.8122
1367.02	68.7887
1368.22	68.7616
1369.42	68.7307
1370.63	68.6961
1371.83	68.6579
1373.04	68.616
1374.24	68.5706
1375.45	68.5217
1376.65	68.4693
1377.86	68.4135
1379.06	68.3543
1380.27	68.2918
1381.47	68.2261
1382.67	68.1571
1383.88	68.085
1385.08	68.0099
1386.29	67.9318
1387.49	67.8508
1388.7	67.767
1389.9	67.6804
1391.11	67.5912
1392.31	67.4995
1393.52	67.4054
1394.72	67.3089
1395.93	67.2102
1397.13	67.1094
1398.33	67.0066
1399.54	66.9021
1400.74	66.7957
1401.95	66.6879
1403.15	66.5786
1404.36	66.468
1405.56	66.3564
1406.77	66.2438
1407.97	66.1304
1409.18	66.0165
1410.38	65.9021
1411.58	65.7876
1412.79	65.673
1413.99	65.5587
1415.2	65.4448
1416.4	65.3315
1417.61	65.2191
1418.81	65.1079
1420.02	64.998
1421.22	64.8897
1422.43	64.7833
1423.63	64.6791
1424.83	64.5772
1426.04	64.4781
1427.24	64.382
1428.45	64.2891
1429.65	64.1999
1430.86	64.1145
1432.06	64.0334
1433.27	63.9569
1434.47	63.8852
1435.68	63.8187
1436.88	63.7577
1438.08	63.7027
1439.29	63.6539
1440.49	63.6117
1441.7	63.5765
1442.9	63.5486
1444.11	63.5283
1445.31	63.5161
1446.52	63.5123
1447.72	63.5173
1448.93	63.5314
1450.13	63.5551
1451.34	63.5885
1452.54	63.6323
1453.74	63.6866
1454.95	63.7518
1456.15	63.8284
1457.36	63.9166
1458.56	64.0167
1459.77	64.1292
1460.97	64.2542
1462.18	64.3922
1463.38	64.5434
1464.59	64.7082
1465.79	64.8866
1466.99	65.0792
1468.2	65.2859
1469.4	65.5072
1470.61	65.7432
1471.81	65.9941
1473.02	66.2601
1474.22	66.5412
1475.43	66.8376
1476.63	67.1495
1477.84	67.4769
1479.04	67.8198
1480.24	68.1782
1481.45	68.5522
1482.65	68.9417
1483.86	69.3467
1485.06	69.7669
1486.27	70.2024
1487.47	70.6529
1488.68	71.1183
1489.88	71.5982
1491.09	72.0925
1492.29	72.6008
1493.5	73.1228
1494.7	73.6581
1495.9	74.2062
1497.11	74.7669
1498.31	75.3394
1499.52	75.9234
1500.72	76.5183
1501.93	77.1234
1503.13	77.7381
1504.34	78.3618
1505.54	78.9937
1506.75	79.6331
1507.95	80.2792
1509.15	80.9311
1510.36	81.5882
1511.56	82.2493
1512.77	82.9138
1513.97	83.5805
1515.18	84.2486
1516.38	84.917
1517.59	85.5847
1518.79	86.2507
1520	86.9139
1521.2	87.5733
1522.4	88.2277
1523.61	88.8759
1524.81	89.517
1526.02	90.1496
1527.22	90.7728
1528.43	91.3852
1529.63	91.9858
1530.84	92.5733
1532.04	93.1467
1533.25	93.7048
1534.45	94.2463
1535.65	94.7702
1536.86	95.2753
1538.06	95.7605
1539.27	96.2248
1540.47	96.6669
1541.68	97.0858
1542.88	97.4806
1544.09	97.8502
1545.29	98.1936
1546.5	98.5099
1547.7	98.7982
1548.91	99.0575
1550.11	99.2871
1551.31	99.4861
1552.52	99.6538
1553.72	99.7896
1554.93	99.8926
1556.13	99.9624
1557.34	99.9984
1558.54	100
1559.75	99.9668
1560.95	99.8985
1562.16	99.7946
1563.36	99.655
1564.56	99.4793
1565.77	99.2673
1566.97	99.0191
1568.18	98.7346
1569.38	98.4137
1570.59	98.0565
1571.79	97.6632
1573	97.234
1574.2	96.769
1575.41	96.2687
1576.61	95.7334
1577.81	95.1634
1579.02	94.5593
1580.22	93.9217
1581.43	93.251
1582.63	92.5479
1583.84	91.8132
1585.04	91.0475
1586.25	90.2516
1587.45	89.4264
1588.66	88.5727
1589.86	87.6915
1591.07	86.7836
1592.27	85.85
1593.47	84.8918
1594.68	83.9101
1595.88	82.9057
1597.09	81.88
1598.29	80.834
1599.5	79.7687
1600.7	78.6855
1601.91	77.5854
1603.11	76.4697
1604.32	75.3395
1605.52	74.1961
1606.72	73.0406
1607.93	71.8742
1609.13	70.6983
1610.34	69.5138
1611.54	68.3221
1612.75	67.1244
1613.95	65.9218
1615.16	64.7155
1616.36	63.5066
1617.57	62.2962
1618.77	61.0856
1619.97	59.8757
1621.18	58.6677
1622.38	57.4625
1623.59	56.2613
1624.79	55.0649
1626	53.8744
1627.2	52.6907
1628.41	51.5146
1629.61	50.3471
1630.82	49.189
1632.02	48.041
1633.22	46.904
1634.43	45.7786
1635.63	44.6656
1636.84	43.5656
1638.04	42.4792
1639.25	41.407
1640.45	40.3495
1641.66	39.3073
1642.86	38.2808
1644.07	37.2704
1645.27	36.2764
1646.48	35.2994
1647.68	34.3396
1648.88	33.3972
1650.09	32.4726
1651.29	31.5659
1652.5	30.6773
1653.7	29.807
1654.91	28.955
1656.11	28.1215
1657.32	27.3066
1658.52	26.5102
1659.73	25.7323
1660.93	24.973
1662.13	24.2321
1663.34	23.5096
1664.54	22.8054
1665.75	22.1193
1666.95	21.4513
1668.16	20.8011
1669.36	20.1686
1670.57	19.5536
1671.77	18.9558
1672.98	18.375
1674.18	17.811
1675.38	17.2635
1676.59	16.7322
1677.79	16.2169
1679	15.7173
1680.2	15.233
1681.41	14.7638
1682.61	14.3094
1683.82	13.8693
1685.02	13.4434
1686.23	13.0312
1687.43	12.6325
1688.64	12.2468
1689.84	11.874
1691.04	11.5135
1692.25	11.1652
1693.45	10.8286
1694.66	10.5034
1695.86	10.1894
1697.07	9.88607
1698.27	9.59319
1699.48	9.31043
1700.68	9.03747
1701.89	8.77398
1703.09	8.51966
1704.29	8.2742
1705.5	8.0373
1706.7	7.80868
1707.91	7.58804
1709.11	7.37509
1710.32	7.16957
1711.52	6.97121
1712.73	6.77974
1713.93	6.59491
1715.14	6.41646
1716.34	6.24417
1717.54	6.07778
1718.75	5.91709
1719.95	5.76185
1721.16	5.61187
1722.36	5.46693
1723.57	5.32683
1724.77	5.19138
1725.98	5.06039
1727.18	4.93369
1728.39	4.8111
1729.59	4.69245
1730.8	4.57759
1732	4.46635
1733.2	4.3586
1734.41	4.25418
1735.61	4.15296
1736.82	4.05482
1738.02	3.95962
1739.23	3.86724
1740.43	3.77757
1741.64	3.69051
1742.84	3.60594
1744.05	3.52377
1745.25	3.44389
1746.45	3.36622
1747.66	3.29067
1748.86	3.21716
1750.07	3.14561
1751.27	3.07593
1752.48	3.00807
1753.68	2.94195
1754.89	2.87751
1756.09	2.81468
1757.3	2.7534
1758.5	2.69362
1759.7	2.63529
1760.91	2.57835
1762.11	2.52276
1763.32	2.46846
1764.52	2.41543
1765.73	2.3636
1766.93	2.31295
1768.14	2.26344
1769.34	2.21503
1770.55	2.16769
1771.75	2.12138
1772.95	2.07607
1774.16	2.03174
1775.36	1.98835
1776.57	1.94589
1777.77	1.90431
1778.98	1.86361
1780.18	1.82375
1781.39	1.78472
1782.59	1.74649
1783.8	1.70904
1785	1.67236
1786.21	1.63642
1787.41	1.6012
1788.61	1.5667
1789.82	1.53289
1791.02	1.49976
1792.23	1.46729
1793.43	1.43546
1794.64	1.40428
1795.84	1.37371
1797.05	1.34374
1798.25	1.31438
1799.46	1.28559
1800.66	1.25738
1801.86	1.22972
1803.07	1.20262
1804.27	1.17604
1805.48	1.15
1806.68	1.12447
1807.89	1.09945
1809.09	1.07493
1810.3	1.05089
1811.5	1.02734
1812.71	1.00425
1813.91	0.98162
1815.11	0.95945
1816.32	0.93772
1817.52	0.91642
1818.73	0.89555
1819.93	0.87511
1821.14	0.85507
1822.34	0.83545
1823.55	0.81621
1824.75	0.79737
1825.96	0.77892
1827.16	0.76084
1828.37	0.74313
1829.57	0.72578
1830.77	0.70879
1831.98	0.69215
1833.18	0.67585
1834.39	0.6599
1835.59	0.64427
1836.8	0.62897
1838	0.61399
1839.21	0.59932
1840.41	0.58496
1841.62	0.5709
1842.82	0.55714
1844.02	0.54367
1845.23	0.53049
1846.43	0.51759
1847.64	0.50496
1848.84	0.4926
1850.05	0.48051
1851.25	0.46868
1852.46	0.45711
1853.66	0.44578
1854.87	0.4347
1856.07	0.42387
1857.27	0.41327
1858.48	0.4029
1859.68	0.39276
1860.89	0.38284
1862.09	0.37314
1863.3	0.36366
1864.5	0.35439
1865.71	0.34532
1866.91	0.33646
1868.12	0.3278
1869.32	0.31933
1870.52	0.31105
1871.73	0.30296
1872.93	0.29505
1874.14	0.28732
1875.34	0.27977
1876.55	0.27239
1877.75	0.26517
1878.96	0.25813
1880.16	0.25124
1881.37	0.24452
1882.57	0.23795
1883.78	0.23154
1884.98	0.22527
1886.18	0.21915
1887.39	0.21317
1888.59	0.20733
1889.8	0.20164
1891	0.19607
1892.21	0.19064
1893.41	0.18533
1894.62	0.18015
1895.82	0.1751
1897.03	0.17017
1898.23	0.16535
1899.43	0.16065
1900.64	0.15606
1901.84	0.15159
1903.05	0.14722
1904.25	0.14296
1905.46	0.1388
1906.66	0.13475
1907.87	0.13079
1909.07	0.12693
1910.28	0.12317
1911.48	0.11949
1912.68	0.11591
1913.89	0.11242
1915.09	0.10902
1916.3	0.10569
1917.5	0.10246
1918.71	0.0993
1919.91	0.09622
1921.12	0.09322
1922.32	0.0903
1923.53	0.08745
1924.73	0.08467
1925.94	0.08196
1927.14	0.07932
1928.34	0.07675
1929.55	0.07425
1930.75	0.07181
1931.96	0.06943
1933.16	0.06711
1934.37	0.06485
1935.57	0.06266
1936.78	0.06051
1937.98	0.05843
1939.19	0.0564
1940.39	0.05442
1941.59	0.05249
1942.8	0.05062
1944	0.04879
1945.21	0.04701
1946.41	0.04528
1947.62	0.0436
1948.82	0.04196
1950.03	0.04036
1951.23	0.0388
1952.44	0.03729
1953.64	0.03582
1954.84	0.03439
1956.05	0.03299
1957.25	0.03164
1958.46	0.03032
1959.66	0.02904
1960.87	0.02779
1962.07	0.02657
1963.28	0.02539
1964.48	0.02424
1965.69	0.02313
1966.89	0.02204
1968.09	0.02098
1969.3	0.01996
1970.5	0.01896
1971.71	0.01798
1972.91	0.01704
1974.12	0.01612
1975.32	0.01523
1976.53	0.01436
1977.73	0.01352
1978.94	0.0127
1980.14	0.0119
1981.35	0.01113
1982.55	0.01038
1983.75	0.00965
1984.96	0.00894
1986.16	0.00825
1987.37	0.00758
1988.57	0.00693
1989.78	0.0063
1990.98	0.00568
1992.19	0.00509
1993.39	0.00451
1994.6	0.00395
1995.8	0.0034
1997	0.00287
1998.21	0.00236
1999.41	0.00186
2000.62	0.00137
2001.82	0.000900488
2003.03	0.000443525
2004.23	0

## Sheet: Fig. 1e
Temperature (oC)	Weight loss (%)
19.25	99.76
19.26	100
19.4	100
19.73	99.97
20.34	99.93
21.26	99.87
22.48	99.82
23.99	99.77
25.72	99.71
27.61	99.66
29.6	99.6
31.65	99.54
33.71	99.48
35.74	99.41
37.73	99.33
39.66	99.25
41.51	99.17
43.29	99.08
45	98.98
46.66	98.89
48.28	98.79
49.86	98.7
51.43	98.6
53	98.5
54.57	98.4
56.16	98.3
57.76	98.2
59.38	98.1
61.01	98
62.65	97.9
64.32	97.8
66	97.69
67.68	97.59
69.38	97.48
71.09	97.37
72.79	97.27
74.52	97.17
76.23	97.06
77.94	96.95
79.64	96.85
81.33	96.73
83.01	96.63
84.68	96.52
86.36	96.42
88.03	96.3
89.71	96.2
91.38	96.09
93.06	95.98
94.73	95.88
96.39	95.78
98.06	95.67
99.73	95.57
101.4	95.47
103.07	95.37
104.74	95.27
106.42	95.18
108.11	95.08
109.8	94.98
111.48	94.89
113.17	94.8
114.87	94.72
116.55	94.63
118.23	94.54
119.91	94.46
121.58	94.38
123.26	94.3
124.94	94.22
126.61	94.14
128.28	94.07
129.95	94
131.61	93.93
133.28	93.86
134.95	93.79
136.62	93.73
138.29	93.67
139.96	93.61
141.65	93.55
143.33	93.49
145.02	93.43
146.69	93.38
148.37	93.33
150.04	93.28
151.71	93.23
153.38	93.18
155.05	93.13
156.72	93.08
158.39	93.04
160.06	93
161.74	92.95
163.41	92.9
165.1	92.86
166.78	92.82
168.47	92.77
170.17	92.73
171.85	92.69
173.52	92.64
175.18	92.6
176.83	92.55
178.49	92.51
180.14	92.46
181.8	92.42
183.46	92.37
185.12	92.32
186.79	92.27
188.47	92.21
190.16	92.16
191.84	92.1
193.52	92.04
195.19	91.97
196.85	91.91
198.52	91.84
200.19	91.77
201.86	91.69
203.53	91.61
205.2	91.53
206.87	91.44
208.53	91.36
210.2	91.26
211.88	91.17
213.58	91.06
215.27	90.97
216.94	90.86
218.62	90.75
220.29	90.64
221.96	90.53
223.64	90.42
225.31	90.3
226.96	90.19
228.61	90.07
230.26	89.96
231.92	89.84
233.57	89.73
235.22	89.62
236.88	89.51
238.53	89.39
240.2	89.27
241.88	89.16
243.56	89.04
245.25	88.92
246.94	88.8
248.61	88.68
250.28	88.56
251.96	88.44
253.64	88.31
255.3	88.18
256.99	88.05
258.67	87.93
260.33	87.8
261.98	87.67
263.63	87.53
265.27	87.4
266.92	87.27
268.57	87.13
270.22	87
271.87	86.86
273.55	86.72
275.27	86.59
276.97	86.45
278.66	86.3
280.34	86.17
282.01	86.03
283.67	85.9
285.32	85.77
286.98	85.64
288.62	85.51
290.26	85.39
291.91	85.26
293.57	85.15
295.23	85.03
296.9	84.92
298.56	84.82
300.21	84.72
301.86	84.62
303.52	84.52
305.18	84.42
306.85	84.33
308.52	84.24
310.19	84.15
311.86	84.06
313.53	83.97
315.2	83.88
316.88	83.79
318.54	83.7
320.21	83.61
321.87	83.51
323.52	83.42
325.19	83.31
326.86	83.22
328.53	83.11
330.22	82.99
331.95	82.87
333.68	82.74
335.38	82.61
337.03	82.47
338.68	82.32
340.31	82.17
341.93	82.01
343.56	81.85
345.19	81.69
346.82	81.51
348.46	81.33
350.12	81.14
351.8	80.93
353.5	80.7
355.21	80.46
356.9	80.18
358.57	79.87
360.24	79.52
361.88	79.11
363.53	78.67
365.2	78.2
366.9	77.73
368.58	77.26
370.26	76.84
371.93	76.51
373.57	76.2
375.21	75.92
376.84	75.67
378.48	75.41
380.13	75.16
381.8	74.93
383.51	74.7
385.23	74.48
386.91	74.26
388.56	74.05
390.2	73.84
391.83	73.64
393.47	73.44
395.12	73.25
396.78	73.05
398.45	72.86
400.1	72.68
401.8	72.49
403.53	72.31
405.26	72.12
406.94	71.94
408.58	71.76
410.2	71.58
411.84	71.4
413.48	71.23
415.13	71.06
416.77	70.88
418.41	70.73
420.06	70.56
421.75	70.4
423.44	70.23
425.11	70.06
426.77	69.92
428.44	69.78
430.13	69.65
431.81	69.5
433.49	69.37
435.14	69.23
436.77	69.1
438.42	68.97
440.06	68.84
441.71	68.72
443.39	68.59
445.05	68.46
446.71	68.34
448.37	68.22
450.02	68.09
451.69	67.96
453.36	67.83
455.03	67.71
456.71	67.58
458.39	67.46
460.07	67.34
461.75	67.22
463.41	67.11
465.06	66.99
466.72	66.88
468.38	66.77
470.04	66.67
471.73	66.57
473.41	66.47
475.08	66.37
476.73	66.28
478.38	66.19
480.05	66.1
481.7	66.01
483.36	65.93
485.03	65.86
486.69	65.78
488.35	65.71
490.01	65.64
491.67	65.57
493.33	65.5
494.98	65.43
496.63	65.37
498.27	65.31
499.94	65.25
501.6	65.19
503.28	65.14
504.94	65.09
506.62	65.03
508.27	64.98
509.93	64.93
511.6	64.87
513.25	64.81
514.9	64.76
516.56	64.71
518.22	64.65
519.9	64.6
521.58	64.55
523.24	64.49
524.89	64.44
526.55	64.38
528.22	64.33
529.87	64.27
531.53	64.21
533.22	64.15
534.9	64.1
536.58	64.04
538.27	63.99
539.93	63.93
541.55	63.87
543.16	63.81
544.79	63.75
546.43	63.68
548.08	63.62
549.72	63.56
551.37	63.49
553.02	63.43
554.67	63.36
556.34	63.3
558	63.23
559.67	63.17
561.35	63.1
563.05	63.03
564.74	62.96
566.41	62.9
568.06	62.83
569.73	62.76
571.4	62.69
573.06	62.62
574.72	62.55
576.36	62.48
578.01	62.41
579.66	62.34
581.31	62.28
582.95	62.21
584.6	62.15
586.25	62.09
587.89	62.02
589.54	61.96
591.2	61.89
592.87	61.83
594.55	61.77
596.24	61.71
597.94	61.65
599.64	61.59
601.29	61.53
602.94	61.46
604.61	61.39
606.24	61.33
607.87	61.26
609.53	61.19
611.17	61.13
612.8	61.07
614.43	61
616.07	60.93
617.72	60.86
619.37	60.8
621.03	60.72
622.7	60.65
624.37	60.58
626.05	60.51
627.75	60.44
629.42	60.37
631.12	60.3
632.79	60.22
634.45	60.15
636.13	60.08
637.78	60
639.4	59.92
641.01	59.84
642.63	59.77
644.27	59.7
645.92	59.62
647.58	59.53
649.26	59.45
650.93	59.37
652.61	59.28
654.27	59.2
655.94	59.12
657.62	59.03
659.28	58.94
660.93	58.85
662.57	58.77
664.24	58.67
665.92	58.58
667.59	58.49
669.24	58.39
670.88	58.29
672.52	58.2
674.16	58.09
675.8	57.98
677.47	57.88
679.13	57.76
680.79	57.65
682.45	57.53
684.11	57.41
685.79	57.28
687.45	57.15
689.14	57.02
690.85	56.88
692.54	56.72
694.21	56.57
695.83	56.4
697.48	56.24
699.15	56.06
700.83	55.88
702.45	55.69
704.07	55.49
705.67	55.28
707.28	55.07
708.91	54.84
710.56	54.6
712.27	54.34
713.98	54.1
715.65	53.85
717.33	53.58
718.99	53.33
720.62	53.04
722.24	52.73
723.88	52.4
725.52	52.07
727.18	51.72
728.84	51.38
730.52	51.03
732.2	50.68
733.9	50.33
735.59	49.98
737.25	49.62
738.91	49.27
740.58	48.92
742.22	48.57
743.85	48.23
745.48	47.88
747.13	47.53
748.78	47.2
750.44	46.87
752.13	46.53
753.82	46.2
755.49	45.89
757.16	45.58
758.81	45.28
760.46	45
762.11	44.72
763.76	44.47
765.42	44.24
767.09	44.02
768.77	43.83
770.46	43.67
772.13	43.53
773.79	43.42
775.43	43.34
777.09	43.25
778.74	43.17
780.4	43.09
782.08	43
783.77	42.91
785.46	42.8
787.11	42.7
788.75	42.58
790.4	42.46
792.05	42.34
793.7	42.21

## Sheet: Fig. 1f
Binding energy (eV)	Intensity
1350	82872
1349	83301.5
1348	83482.9
1347	83197.5
1346	82729.3
1345	83095.8
1344	82780
1343	81985.6
1342	81444.5
1341	81479.8
1340	82633.1
1339	83296
1338	82583.9
1337	81806.7
1336	81120.1
1335	81104.8
1334	80906.8
1333	80877.4
1332	81223.9
1331	81044.5
1330	80893.7
1329	81057.4
1328	82363.6
1327	83181.5
1326	83261.8
1325	81590.6
1324	80051.2
1323	80561.1
1322	80174.5
1321	80750.3
1320	82127.7
1319	81466
1318	79847
1317	78921.9
1316	78900.6
1315	79859.7
1314	80704.7
1313	80550.7
1312	80532.7
1311	80556.7
1310	79805.5
1309	80291
1308	81345.4
1307	81144.6
1306	82305.2
1305	82829
1304	82109.6
1303	81275.7
1302	80836.1
1301	80564.9
1300	80834.5
1299	80978.2
1298	79820.4
1297	79208
1296	79828.3
1295	81324.9
1294	80303.8
1293	78561.8
1292	79667.4
1291	80508.9
1290	80793.7
1289	80182.8
1288	80025.9
1287	80431.1
1286	80075.6
1285	80299.2
1284	80049.8
1283	80866.1
1282	81299.1
1281	80989
1280	80417.9
1279	81046.7
1278	80008.6
1277	79157.8
1276	79985.5
1275	81623.5
1274	81390.7
1273	80951.9
1272	82305.1
1271	82186.3
1270	82102.3
1269	82241.7
1268	81984.1
1267	81905.5
1266	81645.7
1265	81224.8
1264	81961.6
1263	81600.3
1262	81637.8
1261	82485.6
1260	81633.2
1259	82070.9
1258	83182
1257	83850.2
1256	84218.6
1255	84324.3
1254	83888.2
1253	83145
1252	82627.2
1251	83174.6
1250	84322.2
1249	86078.4
1248	87816.5
1247	87741.9
1246	86819.8
1245	87533.3
1244	88133.5
1243	87724.1
1242	86779
1241	88423.1
1240	89114.3
1239	87501.2
1238	87633.5
1237	88660
1236	86647
1235	87103.1
1234	89027.7
1233	89364.3
1232	90631.4
1231	91428.4
1230	90198.7
1229	91758.8
1228	93530.6
1227	93742.7
1226	93597.9
1225	93167.3
1224	94095
1223	93866
1222	91745.5
1221	91101.3
1220	89257.9
1219	86348.1
1218	84085.4
1217	81390.5
1216	79368.8
1215	77566.1
1214	75603.1
1213	73272.1
1212	72867.7
1211	73070.9
1210	71408.9
1209	70733.2
1208	69999.3
1207	68492.5
1206	67131.8
1205	66305.5
1204	66288.2
1203	67363.6
1202	68289.1
1201	66705.3
1200	66331.5
1199	65691.7
1198	66079.5
1197	66923.1
1196	66911.6
1195	66736
1194	66238.6
1193	66922.5
1192	68117.8
1191	67166.6
1190	66135.9
1189	66353.8
1188	66820
1187	67625.7
1186	66984.9
1185	66206.8
1184	67211.4
1183	68371.1
1182	68734.8
1181	68576.4
1180	67856.9
1179	68688.9
1178	68832.1
1177	68221.4
1176	68327.6
1175	69287.9
1174	69641.1
1173	69425.3
1172	68712.3
1171	68207.6
1170	68903.4
1169	69111.7
1168	68525.2
1167	69212.4
1166	69861.6
1165	70688.4
1164	71099.6
1163	70064
1162	69199
1161	68844.1
1160	69126.6
1159	70064.6
1158	69711.7
1157	68846.7
1156	68460.2
1155	70427.1
1154	71443.7
1153	70661.5
1152	69813.1
1151	69837.1
1150	70358.6
1149	71255.3
1148	71486.9
1147	71015.2
1146	71179.2
1145	71515.7
1144	71029.6
1143	72084.9
1142	72099.7
1141	70790.7
1140	70594.7
1139	71322
1138	72385
1137	72001.1
1136	72063.1
1135	72550.5
1134	71456.9
1133	71742.5
1132	73014
1131	72674
1130	72242.8
1129	72575.2
1128	73115
1127	73194.2
1126	72967.8
1125	73599.7
1124	74266.6
1123	73315.7
1122	72641.5
1121	72792.9
1120	72715.9
1119	74575.4
1118	75193
1117	74574.5
1116	73225.4
1115	72775.6
1114	72727.7
1113	71602
1112	72139.3
1111	74149.9
1110	74768.2
1109	74556.7
1108	74696
1107	74134.2
1106	74696.4
1105	75071.3
1104	75574.6
1103	75388.2
1102	73987.3
1101	73134.4
1100	73519.4
1099	72992.3
1098	72345.1
1097	73024.7
1096	73242.1
1095	73398.2
1094	73126.8
1093	73288
1092	72775.6
1091	73050.5
1090	72213
1089	71693.8
1088	72335.4
1087	72149.7
1086	72272.5
1085	72886.3
1084	74412.3
1083	75416.8
1082	75318.1
1081	74758.1
1080	75135.1
1079	76731.6
1078	76430.9
1077	75946.4
1076	75736.3
1075	74931.8
1074	74735.6
1073	74966.7
1072	74425.1
1071	75358.8
1070	75218.5
1069	73893.8
1068	74266.3
1067	74661.5
1066	74686.6
1065	75861.9
1064	76361.3
1063	76319.5
1062	76026.5
1061	74720.2
1060	75142.9
1059	76476.1
1058	76873.9
1057	76607.9
1056	76510.2
1055	77558
1054	78014.2
1053	77198.7
1052	77248.8
1051	77114
1050	76633.8
1049	76448.6
1048	77239.9
1047	78266.3
1046	77716.8
1045	78071.5
1044	79309.8
1043	79805.5
1042	78849.9
1041	79609.8
1040	79450.3
1039	78683.5
1038	78489
1037	78340.3
1036	79070.9
1035	79257.4
1034	78323.1
1033	78419
1032	78938.1
1031	79845.2
1030	80153.9
1029	80341.4
1028	81053.6
1027	81470.5
1026	80968.6
1025	79603.3
1024	79844.8
1023	81022.9
1022	81787.8
1021	81863.2
1020	80534.5
1019	80385.6
1018	82614.2
1017	84967.6
1016	83442.6
1015	81124
1014	80014.7
1013	80028.1
1012	81263.9
1011	82204.7
1010	82862.5
1009	82274.6
1008	81653.4
1007	82241.8
1006	81727.5
1005	81950.8
1004	83205.6
1003	83597.3
1002	84565.3
1001	85694.5
1000	85487.4
999	86400.2
998	86716
997	86664.7
996	85825.4
995	84210.8
994	84106.1
993	83379
992	81596.7
991	80214.7
990	79455.5
989	78913.8
988	78650.6
987	78437.6
986	78349
985	78344.9
984	78347.6
983	79824.8
982	81531.7
981	82619.9
980	84003.9
979	87026.2
978	89681.5
977	90912.8
976	89412.9
975	88656.3
974	89030.5
973	86869.1
972	84376.9
971	82663.1
970	80703.4
969	77701.4
968	73261.8
967	68745.1
966	65839.7
965	64161.4
964	62492.6
963	61423.7
962	61439.1
961	61592.2
960	62172.9
959	61230.8
958	60653.7
957	60894.4
956	60638.2
955	60813.4
954	60930.2
953	60352.6
952	60141.5
951	60286.1
950	60725.8
949	60597.5
948	60767.8
947	60782.1
946	60401.9
945	59612.5
944	58488.4
943	56998.2
942	57086.7
941	57217.5
940	56852.1
939	56861.3
938	57804.3
937	58314.6
936	58062.6
935	58582.3
934	58587.9
933	58339.1
932	58609.8
931	58566.7
930	58633.3
929	57979
928	57508.5
927	57612.2
926	57621.7
925	57756
924	58339.1
923	58286.9
922	57405.7
921	57684.9
920	57847.9
919	58081.3
918	57283.6
917	57613.4
916	58442.5
915	58466.5
914	58662.4
913	59415.8
912	59820.5
911	59812.3
910	59874.9
909	59368.3
908	59378.3
907	59656.5
906	59305.4
905	60105
904	61126.6
903	60009.1
902	58964.8
901	59653.8
900	60017.3
899	59425
898	58243.2
897	57873.2
896	57467.5
895	56461
894	56675.9
893	56600.9
892	56768
891	56441.2
890	55634.1
889	55687.3
888	55807.4
887	55880.8
886	56496.3
885	56477.4
884	56317.4
883	56630.1
882	56339.7
881	56755.7
880	57184
879	57295.4
878	56550.1
877	55479.1
876	56364.2
875	57617.8
874	57210.2
873	56725.9
872	55999.7
871	55835.8
870	56429.5
869	56510.1
868	56464.4
867	56216
866	55497.9
865	55797
864	56265.9
863	56110.5
862	56606.6
861	57109.6
860	56712.2
859	57286.9
858	57381.5
857	57550.9
856	58678.9
855	58961
854	59128.5
853	59001.2
852	59156
851	58945.3
850	58668.3
849	58879.1
848	58931
847	58461.4
846	57486.6
845	57240.4
844	57166.5
843	56975.6
842	57812
841	57870.5
840	57429.5
839	58025.4
838	58204.5
837	57725
836	57304.4
835	57400
834	57961.6
833	57479
832	56945.7
831	57550.1
830	57863.9
829	57799.6
828	58565.6
827	58414.1
826	57823.6
825	58366.7
824	58417.6
823	57526.6
822	57772.3
821	58030.3
820	57263.8
819	57469
818	57654.4
817	57767.8
816	58549.4
815	58466.6
814	58194.5
813	57928.3
812	58847.6
811	58702.6
810	57611.5
809	58579.8
808	59350.3
807	59568
806	59192.5
805	58720.8
804	59250.1
803	59124.8
802	58836.2
801	59620.1
800	59291.3
799	58985.4
798	58505
797	58234.6
796	59214.7
795	59924.4
794	59293.6
793	58573.5
792	58816.3
791	59573.9
790	60551.6
789	59677
788	58645.6
787	58723.5
786	58625.5
785	59007.6
784	59041.2
783	58948.8
782	58714
781	58695.1
780	58732.5
779	58478.9
778	59971.5
777	60433.6
776	60590.4
775	61075
774	60962.5
773	61140.4
772	61655.1
771	62295.7
770	61551.4
769	60745.6
768	61300.7
767	62159
766	61228.4
765	59218.5
764	59272.8
763	59732
762	59114.7
761	58735.8
760	58175.1
759	58867.7
758	58954.2
757	58418.3
756	59559.9
755	60584.5
754	59289.6
753	58371.2
752	58558.2
751	58400
750	58650.1
749	58314.1
748	58781.6
747	59450.9
746	60116.9
745	59704.4
744	59401.3
743	59467.5
742	58509.7
741	58136.9
740	58575.8
739	59446.2
738	60437.2
737	60733.2
736	60658.3
735	59816.7
734	59737.5
733	60801.5
732	60854.7
731	61044.5
730	60837.2
729	59401.6
728	59059.6
727	60534.3
726	60084.6
725	60094
724	60742
723	60744
722	60769
721	61062.9
720	61439.5
719	60581.2
718	60649.1
717	61527.1
716	61757.5
715	61139.5
714	60643
713	61412.8
712	62174.2
711	62098.4
710	61248.6
709	61015.1
708	61397.7
707	61875.8
706	60684
705	60279.2
704	61837.3
703	62065
702	61682.2
701	62834.4
700	62060.6
699	60883.5
698	61724.6
697	63006.4
696	63106
695	62094.3
694	61685.6
693	62067.2
692	62193
691	62071.7
690	62500
689	62858.2
688	63306.1
687	63497.8
686	62629.3
685	62130.2
684	62852.2
683	62732.9
682	62621.6
681	63816.6
680	63811.7
679	63128.9
678	63962.3
677	63922.5
676	63523.3
675	64127
674	63902.9
673	64415.1
672	64552.1
671	64053.3
670	63234.1
669	62539.7
668	63627.4
667	63536.1
666	62934.5
665	63035.8
664	63006.7
663	62984.4
662	62261.4
661	62737.4
660	62994.4
659	64339.7
658	66082
657	65576.3
656	65287.5
655	66553.6
654	69083.7
653	70355.8
652	67718.7
651	63887.1
650	61402.1
649	61545
648	63004.4
647	64844
646	65595
645	65304.7
644	66931.2
643	71637.7
642	76834.3
641	77155.2
640	69404.6
639	60293.6
638	55833.3
637	54762.1
636	54275.7
635	54751.1
634	54815.8
633	53995.5
632	53693.5
631	53967.3
630	54772.6
629	55209.6
628	54510.8
627	54479.1
626	54505.6
625	54883.2
624	55921.1
623	56143.6
622	55365.9
621	54813.4
620	55320.5
619	55631.8
618	55873.6
617	55511.7
616	54418.4
615	54184.7
614	55245.4
613	56035
612	56206
611	55884
610	56314.4
609	56296.6
608	55920.7
607	55737.4
606	55221.5
605	54489.3
604	54982.3
603	56795.9
602	56657.5
601	56146.4
600	55913.9
599	56668.2
598	57161
597	56456
596	56136.6
595	56316.1
594	56722.3
593	57025.4
592	56593.8
591	55974.7
590	55872
589	56575.2
588	57509.7
587	58491.8
586	58457.9
585	57749.8
584	57221.8
583	56991.3
582	57261.5
581	58189.4
580	58192
579	57695.7
578	57728.3
577	58143.4
576	57931.3
575	58008.3
574	57794.3
573	56936.7
572	57018
571	57158.1
570	56759.4
569	55893.6
568	56055.6
567	56788
566	56797.4
565	55587.6
564	56835
563	58595.5
562	58470.8
561	58392.5
560	59899
559	61448.2
558	61332
557	61246.8
556	61699.2
555	62009.2
554	61593.2
553	60741.9
552	59716.4
551	58089.7
550	55800.2
549	54234.3
548	53872.4
547	53766.2
546	52443.6
545	50643.3
544	49079.4
543	46545.6
542	44835.4
541	44064.1
540	43402.9
539	42366.9
538	41781.4
537	41119.4
536	42936
535	53270.7
534	80045.9
533	128490
532	168936
531	156085
530	100724
529	53923
528	36358.4
527	32994
526	31672.2
525	31972.3
524	32092.8
523	31823
522	31464.5
521	31466
520	32280.1
519	32390.5
518	32516.8
517	32037.3
516	30893.8
515	30977.6
514	31090.8
513	30821
512	31008.4
511	31731.1
510	32088.1
509	31568.6
508	31499.6
507	31629.1
506	32086.4
505	32654.9
504	32233.6
503	31931.8
502	32566.7
501	32973.1
500	32752.3
499	33461.1
498	33626.2
497	33104.3
496	33410.8
495	32487
494	32147.7
493	32133.7
492	32142.5
491	32098.1
490	31446.6
489	30981.4
488	32164.8
487	32950.8
486	33086.5
485	32746.1
484	32222
483	32275.2
482	32358
481	32422.2
480	32388.4
479	31801.4
478	31920.5
477	32198.2
476	32583.8
475	32766.1
474	32876.3
473	32548.8
472	32512.9
471	33402.9
470	33846.1
469	33418.9
468	33017.1
467	32874.8
466	32147.6
465	32155.3
464	32811.1
463	33416.9
462	32740.3
461	32124.2
460	32388
459	33787.7
458	33749.2
457	33213.1
456	33117.6
455	34011.1
454	33944.2
453	32549.5
452	33045.3
451	33922.7
450	33930.2
449	33032.1
448	33202.1
447	33821.1
446	34108.2
445	33610.8
444	33316.1
443	33383
442	33998.3
441	34486.5
440	34271.8
439	34108.5
438	34216.7
437	34587.6
436	34642
435	34253.4
434	34451.2
433	34330.9
432	33828.3
431	33892.1
430	33421
429	34306.9
428	35242.6
427	34374.4
426	34368.5
425	34970.7
424	35025.6
423	34556.1
422	35152.1
421	35065.3
420	34851.6
419	35035.6
418	35019.7
417	34373.2
416	33845.7
415	33471.9
414	33813
413	33509.1
412	32797.1
411	32951.7
410	33480.2
409	33389.7
408	35083.2
407	37749.8
406	37812.4
405	35967.2
404	34237.1
403	33991.1
402	36292.6
401	42044.8
400	48189.4
399	48333.7
398	40975.6
397	34851.2
396	32690.8
395	31690.5
394	32329.1
393	32312.9
392	31854.7
391	31897.7
390	32124.4
389	31731.6
388	31656.4
387	31953.4
386	32144.4
385	32308.1
384	32434.7
383	32784.5
382	33502.9
381	33280.4
380	33235.2
379	32690.1
378	32750.4
377	33417.1
376	33119.2
375	32371
374	32787.8
373	33756
372	33328.7
371	33626
370	33711.6
369	32943.5
368	33341.2
367	33592.3
366	33282.1
365	32599.8
364	32418.3
363	32593.9
362	33164.7
361	33107.3
360	33356.2
359	34398.2
358	34438.1
357	33983
356	34266.3
355	34094.7
354	34391.9
353	34079.4
352	34235.3
351	34656.8
350	34179.5
349	34764.3
348	35367.6
347	35182.1
346	34887.5
345	35189.5
344	34953.4
343	33944.1
342	34178.5
341	34546.4
340	35459.1
339	35212.9
338	35403.8
337	35776.3
336	35654.2
335	35570.2
334	35344.7
333	35765.7
332	36173.4
331	35997.4
330	35226.3
329	34814.9
328	34988.1
327	35178.4
326	35789.2
325	35416.7
324	35587.6
323	36539
322	36786.9
321	36345
320	35884
319	36573.5
318	36856.2
317	37156.8
316	37089.2
315	37247.8
314	37528.7
313	37167.4
312	37364.1
311	38821
310	39859
309	39596.7
308	39338.5
307	39471.2
306	37963.1
305	35456.6
304	34144
303	33048.9
302	31959.2
301	29652.6
300	27567.8
299	26100.5
298	24512.6
297	22162.8
296	20797.7
295	20241.2
294	18870.7
293	18353.3
292	19260.5
291	20955.8
290	26197.3
289	37170
288	51337.4
287	76233.1
286	127849
285	173723
284	145020
283	68309.1
282	20494.9
281	8033.35
280	6135.14
279	5750.89
278	5503.01
277	5224.52
276	4924.65
275	4773.66
274	5027.03
273	5418.45
272	5829.67
271	6282.03
270	6601.43
269	6649.16
268	6292.9
267	5749.38
266	5337.61
265	5164.47
264	5043.16
263	4977.26
262	5146.87
261	5145.33
260	4961.34
259	5092.47
258	5324.49
257	5216.81
256	5056.68
255	4681.81
254	4797.37
253	5258.68
252	5180.55
251	4917.4
250	4906.47
249	5043.79
248	5106.42
247	5056.23
246	4829.66
245	5055.37
244	5216.39
243	4951.6
242	4853.7
241	4761.75
240	4679.9
239	4897.4
238	5098.75
237	5197.48
236	5078.67
235	5017.34
234	5038.62
233	5104.45
232	5196.76
231	5016.59
230	4980.57
229	5085.78
228	5099.24
227	5268.08
226	5320.1
225	5097.09
224	5092.87
223	5016.66
222	4895.19
221	4934.95
220	4873.51
219	4942.45
218	5279.6
217	5508.78
216	5420.63
215	5351.06
214	5388.86
213	5277.65
212	5089.91
211	5105.68
210	5286.47
209	5439.21
208	5359.32
207	5038.05
206	5082.94
205	5395.74
204	5484.91
203	5542.7
202	6070.51
201	6952.8
200	7295.24
199	7055.14
198	6964.14
197	6409.19
196	5535.76
195	5006.58
194	4991
193	4794.3
192	4975.65
191	5151.25
190	4912.26
189	4735.16
188	4741.99
187	5057
186	4932
185	5024.47
184	5366.58
183	5566.44
182	5294.37
181	5074.09
180	4901.07
179	4908.43
178	4996.82
177	4934.96
176	4804.28
175	4881.21
174	5009.01
173	4789.62
172	4599.19
171	5107.66
170	5237.1
169	5117.32
168	5279.23
167	5122.73
166	5273.46
165	5329.32
164	5212.94
163	5170.32
162	5208.61
161	5283.11
160	5199.31
159	4788.07
158	4850.93
157	5228.61
156	5148.83
155	5091.79
154	5585.11
153	5601.73
152	5206.07
151	5091.88
150	5116.2
149	5365.01
148	5321.97
147	5117.1
146	5322.8
145	5227
144	4885.61
143	5119.92
142	5518.98
141	5582.4
140	5357.46
139	5204.53
138	5152.89
137	5331.87
136	5332.83
135	5004.45
134	4857.32
133	5061.68
132	5429.91
131	5270.8
130	5115.15
129	5281.02
128	5606.53
127	5304.6
126	5122.01
125	5318.47
124	5378.1
123	5360.58
122	5523.36
121	5179.7
120	4903.08
119	5347.68
118	5667.78
117	5427.4
116	5279.9
115	5450.3
114	5670.55
113	5345.9
112	5327.69
111	5614.69
110	5543.34
109	5458.98
108	5632.8
107	5562
106	5469.59
105	5595.89
104	5610.49
103	5690.13
102	5667.31
101	5561.72
100	5364.34
99	5317.66
98	5215.77
97	5242.63
96	5204.41
95	5154.79
94	5161.34
93	5406.27
92	5600.73
91	5932.76
90	6327.58
89	6116.29
88	5605.74
87	5469.79
86	5496.51
85	5973.92
84	6825.22
83	6814.67
82	6308.78
81	5583.53
80	4920.63
79	5013.75
78	5154.51
77	4828.11
76	4890.57
75	4886.13
74	5094.93
73	5015.02
72	4913.9
71	5076.44
70	5316.34
69	5387.39
68	5691.86
67	5670.3
66	5792.63
65	5754.48
64	5344.1
63	4752.21
62	4271.12
61	4478.24
60	4469.71
59	3898.85
58	3850.46
57	4363.36
56	4510.69
55	4652.28
54	4758.62
53	4982.69
52	5547.04
51	6507.3
50	8313.41
49	9998.83
48	8943.25
47	6240.96
46	4560.71
45	4096.2
44	3705.76
43	3407.82
42	3353.96
41	3489.98
40	3463.14
39	3422.91
38	3550.02
37	3463.78
36	3122.15
35	3044.03
34	3310.49
33	3359.2
32	3474.73
31	3916.26
30	4209.9
29	4485.34
28	5073.76
27	5509.16
26	5832.35
25	5768.07
24	5068.31
23	4209.98
22	3495.7
21	3221.93
20	3264.96
19	3466.05
18	3475.45
17	3624.87
16	3681.61
15	3532.79
14	3215.83
13	3072.41
12	3299.79
11	3360.49
10	3097.95
9	2607.39
8	2273.33
7	2295.56
6	2289.32
5	2095.83
4	1896.03
3	1284.34
2	601.175
1	201.046
0	50.7447
-1	26.5223
-2	19.1952
-3	6.3622
-4	5.55725
-5	15.7579
-6	14.4508
-7	7.39081
-8	11.0722
-9	5.79514
-10	0

## Sheet: Fig. 1g
Binding energy (eV)	Intensity
659.6	10956.7	10984.2	10954.7	10954.7	10954.7	10954.7	10954.7	10984.2
659.5	10927.5	10983.2	10952.7	10952.7	10952.7	10952.7	10952.7	10983.2
659.4	10994.6	10982.4	10950.8	10950.8	10950.8	10950.8	10950.8	10982.4
659.3	11101.2	10981.3	10948.6	10948.6	10948.6	10948.6	10948.6	10981.3
659.2	10907.4	10979.8	10945.9	10945.9	10945.9	10945.9	10945.9	10979.8
659.1	10862.4	10979.2	10944	10944	10944	10944	10944	10979.2
659	10922.9	10979	10942.4	10942.4	10942.4	10942.4	10942.4	10979
658.9	10910.6	10978.5	10940.5	10940.5	10940.5	10940.5	10940.5	10978.5
658.8	11047.2	10978.2	10938.7	10938.7	10938.7	10938.7	10938.7	10978.2
658.7	11119.5	10977.2	10936.1	10936.1	10936.1	10936.1	10936.1	10977.2
658.6	10993.4	10976	10933.2	10933.2	10933.2	10933.2	10933.2	10976
658.5	10937.3	10975.6	10931	10931	10931	10931	10931	10975.6
658.4	10987.1	10975.5	10928.9	10928.9	10928.9	10928.9	10928.9	10975.5
658.3	10914.7	10975.2	10926.6	10926.6	10926.6	10926.6	10926.6	10975.2
658.2	11108.9	10975.5	10924.7	10924.7	10924.7	10924.7	10924.7	10975.5
658.1	11376.7	10974.9	10921.8	10921.8	10921.8	10921.8	10921.8	10974.9
658	11176.8	10973.1	10917.5	10917.5	10917.5	10917.5	10917.5	10973.1
657.9	11241.2	10972.5	10914.3	10914.3	10914.3	10914.3	10914.3	10972.5
657.8	11036.8	10971.8	10910.7	10910.7	10910.7	10910.7	10910.7	10971.8
657.7	11186.4	10972.2	10908.1	10908.1	10908.1	10908.1	10908.1	10972.2
657.6	11091.7	10972.1	10904.7	10904.7	10904.7	10904.7	10904.7	10972.1
657.5	11219.9	10972.8	10901.8	10901.8	10901.8	10901.8	10901.8	10972.8
657.4	11315.6	10973	10898.2	10898.2	10898.2	10898.2	10898.2	10973
657.3	11213.8	10973.1	10894.2	10894.2	10894.2	10894.2	10894.2	10973.1
657.2	11287.6	10974.1	10890.6	10890.6	10890.6	10890.6	10890.6	10974.1
657.1	11150.5	10975	10886.6	10886.6	10886.6	10886.6	10886.6	10975
657	10806.9	10977	10883.3	10883.3	10883.3	10883.3	10883.3	10977
656.9	11093.7	10981.1	10881.7	10881.7	10881.7	10881.7	10881.7	10981.1
656.8	11098.2	10984.4	10878.7	10878.7	10878.7	10878.7	10878.7	10984.4
656.7	11193.4	10988.2	10875.6	10875.6	10875.6	10875.6	10875.6	10988.2
656.6	11011.4	10992.1	10872	10872	10872	10872	10872	10992.1
656.5	10968.6	10997.8	10869.4	10869.4	10869.4	10869.4	10869.4	10997.7
656.4	11094.8	11004.4	10866.9	10866.9	10866.9	10866.9	10866.9	11004.4
656.3	11164.5	11011.4	10863.7	10863.7	10863.7	10863.7	10863.7	11011.4
656.2	11092.2	11019	10860.3	10860.3	10860.3	10860.3	10860.3	11019
656.1	11078.2	11028.3	10857.1	10857.1	10857.1	10857.1	10857.1	11028.3
656	11023	11039	10854	10854	10854	10854	10854.1	11039
655.9	11073.2	11051.6	10851.2	10851.2	10851.2	10851.2	10851.2	11051.5
655.8	11207.7	11065.7	10848.1	10848.1	10848.1	10848.1	10848.2	11065.6
655.7	11229.4	11081.3	10844.4	10844.4	10844.4	10844.4	10844.5	11081.2
655.6	11126.9	11099.2	10840.5	10840.5	10840.5	10840.5	10840.7	11098.9
655.5	11157.9	11120.4	10837	10837	10837	10837	10837.5	11119.9
655.4	11225	11144.6	10833.5	10833.5	10833.5	10833.5	10834.2	11143.8
655.3	11240.7	11172.2	10829.5	10829.5	10829.5	10829.5	10830.9	11170.9
655.2	11221.4	11204	10825.5	10825.5	10825.5	10825.5	10827.7	11201.8
655.1	11236	11240.8	10821.6	10821.6	10821.6	10821.6	10825	11237.3
655	11122.5	11283	10817.5	10817.5	10817.5	10817.5	10823	11277.5
654.9	11291.2	11332	10814	10814	10814	10814	10822.6	11323.4
654.8	11364.1	11386.9	10809.7	10809.7	10809.7	10809.7	10822.8	11373.9
654.7	11453.1	11448.6	10805	10805	10805	10805	10824.5	11429.1
654.6	11481.3	11516.9	10799.8	10799.8	10799.8	10799.8	10828.4	11488.3
654.5	11525.6	11591.4	10794.5	10794.5	10794.5	10794.5	10835.6	11550.3
654.4	11673.2	11670.5	10788.9	10788.9	10788.9	10788.9	10846.8	11612.6
654.3	11761.1	11751.2	10782.5	10782.5	10782.5	10782.5	10862.6	11671.1
654.2	11778	11830.1	10775.7	10775.7	10775.7	10775.7	10884.3	11721.6
654.1	11896.2	11903.7	10768.8	10768.8	10768.8	10768.8	10913	11759.5
654	11794.6	11967.5	10761.2	10761.2	10761.2	10761.2	10949.1	11779.6
653.9	12015.2	12019.7	10754.2	10754.2	10754.2	10754.2	10994.1	11779.8
653.8	12189.5	12058.2	10746	10746	10746	10746	--	11757.7
653.7	12184.9	12084	10736.9	10736.9	10736.9	10736.9	11105.8	11715.1
653.6	12229.4	12100.8	10727.8	10727.8	10727.8	10727.8	11171.9	11656.7
653.5	12101.1	12111.3	10718.4	10718.4	10718.4	10718.4	11242.6	11587.1
653.4	12029.9	12118.6	10709.6	10709.6	10709.6	10709.6	11316.1	11512.1
653.3	12183.7	12123.7	10701.1	10701.1	10701.1	10701.1	11389.3	11435.5
653.2	12161.3	12125.1	10691.8	10691.8	10691.8	10691.8	11457.3	11359.6
653.1	12195.7	12122.2	10682.6	10682.6	10682.6	10682.6	11517.5	11287.3
653	12108.4	12112.3	10673.2	10673.2	10673.2	10673.2	11566	11219.5
652.9	12166.2	12093.4	10664.1	10664.1	10664.1	10664.1	11600.1	11157.4
652.8	12102.2	12062.4	10654.8	10654.8	10654.8	10654.8	11616.9	11100.2
652.7	11919.7	12018.1	10645.6	10645.6	10645.6	10645.6	11615.4	11048.4
652.6	11944.3	11960.4	10637.4	10637.4	10637.4	10637.4	11595.6	11002.2
652.5	11784.7	11888.5	10629	10629	10629	10629	11557.3	10960.1
652.4	11710.9	11804.5	10621.3	10621.3	10621.3	10621.3	11503.2	10922.6
652.3	11600.3	11710.1	10613.9	10613.9	10613.9	10613.9	11435.2	10888.8
652.2	11507.3	11608.4	10607.1	10607.1	10607.1	10607.1	11357.1	10858.5
652.1	11576.7	11502.6	10600.7	10600.7	10600.7	10600.7	11272.1	10831.1
652	11762.2	11395.1	10593.9	10593.9	10593.9	10593.9	11183.2	10805.8
651.9	11527.8	11288.7	10586.1	10586.1	10586.1	10586.1	11093.4	10781.4
651.8	11119.1	11188	10579.5	10579.5	10579.5	10579.5	11007.5	10759.9
651.7	11075.2	11096.1	10574.9	10574.9	10574.9	10574.9	10929	10742
651.6	10983.7	11012.8	10570.4	10570.4	10570.4	10570.4	10857.6	10725.5
651.5	10826.2	10939.2	10566.4	10566.4	10566.4	10566.4	10794.8	10710.7
651.4	10932.9	10875.9	10563.1	10563.1	10563.1	10563.2	10741.2	10697.6
651.3	10839.4	10821.2	10559.3	10559.3	10559.3	10559.4	10695.4	10685
651.2	10772.5	10775.8	10555.9	10555.9	10555.9	10556	10658	10673.5
651.1	10798.1	10738.4	10552.8	10552.8	10552.8	10553	10627.8	10663.1
651	10619.6	10707.6	10549.6	10549.6	10549.6	10549.9	10603.7	10653.3
650.9	10498.2	10683.3	10547.3	10547.3	10547.3	10547.6	10585.5	10644.8
650.8	10549.2	10664.4	10545.5	10545.5	10545.5	10546	10572	10637.4
650.7	10401.4	10648.9	10543.5	10543.5	10543.5	10544.1	10561.5	10630.3
650.6	10597.3	10637	10542.2	10542.2	10542.2	10543	10554.2	10624.2
650.5	10501.8	10626.5	10539.9	10539.9	10539.9	10541	10547.7	10617.6
650.4	10289.7	10618.2	10538.1	10538.1	10538.1	10539.6	10543.1	10611.7
650.3	10579.5	10612.2	10537.3	10537.3	10537.3	10539.2	10540.5	10607.2
650.2	10571.6	10605.9	10535.1	10535.1	10535.1	10537.6	10537.1	10601.5
650.1	10468.8	10600.5	10533	10533	10533	10536.1	10534.1	10596.1
650	10242.9	10596.2	10531.3	10531.3	10531.3	10535.4	10532	10591.4
649.9	10272	10593.7	10530.7	10530.7	10530.7	10535.9	10531.1	10588.1
649.8	10388.1	10591.6	10530	10530	10530	10536.6	10530.2	10584.7
649.7	10500.1	10589.6	10528.6	10528.6	10528.6	10537.1	10528.8	10581
649.6	10305.3	10587.6	10526.8	10526.8	10526.8	10537.4	10526.9	10576.8
649.5	10439.5	10587.1	10525.9	10525.9	10525.9	10539.2	10525.9	10573.8
649.4	10424.5	10586.8	10524.3	10524.3	10524.3	10540.9	10524.3	10570.2
649.3	10353.1	10587.3	10522.8	10522.8	10522.8	10543.3	10522.8	10566.8
649.2	10341.8	10589.1	10521.6	10521.6	10521.6	10546.8	10521.6	10563.9
649.1	10440.1	10591.9	10520.5	10520.5	10520.5	10551.3	10520.5	10561.1
649	10442.7	10595.4	10518.9	10518.9	10518.9	10556.4	10518.9	10557.9
648.9	10553.9	10600.1	10517.3	10517.3	10517.3	10562.5	10517.3	10554.8
648.8	10259.5	10605.6	10515.1	10515.1	10515.1	10569.5	10515.1	10551.2
648.7	10257.2	10614.2	10514.4	10514.4	10514.4	10579.4	10514.4	10549.2
648.6	10624.5	10624.5	10513.6	10513.6	10513.6	10590.9	10513.6	10547.2
648.5	10741.3	10634.8	10511.1	10511.1	10511.1	10602.5	10511.1	10543.4
648.4	10704.8	10646.6	10507.9	10507.9	10507.9	10615.3	10507.9	10539.2
648.3	10763.7	10660.6	10505	10505	10505	10630.5	10505	10535.1
648.2	10822.2	10676.7	10501.7	10501.7	10501.7	10647.5	10501.7	10530.9
648.1	10633.8	10694.8	10498.1	10498.1	10498.1	10666.6	10498.1	10526.3
648	10577	10716.3	10495.5	10495.5	10495.5	10689	10495.5	10522.7
647.9	10760.5	10740.6	10493.1	10493.1	10493.1	10714.2	10493.1	10519.5
647.8	10860.4	10766.5	10489.8	10489.8	10489.8	10741	10489.8	10515.3
647.7	10901.9	10794.5	10485.9	10485.9	10485.9	10769.7	10485.9	10510.7
647.6	10859.2	10824.7	10481.9	10481.9	10481.9	10800.7	10481.9	10505.9
647.5	10846.8	10857.3	10478	10478	10478	10834.1	10478	10501.3
647.4	11020.6	10892.2	10474.2	10474.2	10474.2	10869.6	10474.2	10496.8
647.3	10995.4	10928.1	10469.5	10469.5	10469.5	10906.2	10469.5	10491.5
647.2	11144.1	10965.7	10465	10465	10465	10944.4	10465	10486.2
647.1	11152.3	11003.9	10459.6	10459.6	10459.6	10983.2	10459.6	10480.3
647	11121.6	11042.7	10454.2	10454.2	10454.2	11022.6	10454.2	10474.3
646.9	11083.9	11082.1	10448.9	10448.9	10448.9	11062.6	10448.9	10468.5
646.8	11182.9	11121.6	10443.8	10443.8	10443.8	11102.6	10443.8	10462.8
646.7	11066.7	11159.9	10438.2	10438.2	10438.2	11141.4	10438.2	10456.7
646.6	11257.2	11197.5	10433.1	10433.1	10433.1	11179.6	10433.1	10451.1
646.5	11339.9	11232.4	10427	10427	10427	11214.9	10427	10444.6
646.4	10961.9	11264.5	10420.6	10420.6	10420.6	11247.4	10420.6	10437.6
646.3	11249.3	11295.4	10415.9	10415.9	10415.9	11278.8	10415.9	10432.5
646.2	11330.3	11321.4	10409.8	10409.8	10409.9	11305.2	10409.8	10426
646.1	11355.3	11343	10403.3	10403.3	10403.4	11327.2	10403.3	10419.1
646	11306.1	11360	10396.6	10396.6	10396.7	11344.5	10396.6	10412
645.9	11381.9	11372.5	10390.1	10390.1	10390.4	11357.2	10390.1	10405.2
645.8	11508.3	11379.4	10383.3	10383.3	10383.7	11364.3	10383.3	10397.9
645.7	11278.3	11380.4	10375.7	10375.7	10376.4	11365.4	10375.7	10390.1
645.6	11303.7	11377	10369.3	10369.3	10370.4	11362	10369.3	10383.3
645.5	11429.4	11368.3	10362.7	10362.7	10364.5	11352.8	10362.7	10376.4
645.4	11359	11353.7	10355.5	10355.5	10358.4	11337.4	10355.5	10368.8
645.3	11221	11334.6	10348.5	10348.5	10353.3	11316.9	10348.5	10361.6
645.2	11278.7	11312	10342.3	10342.3	10349.7	11291.8	10342.3	10355
645.1	11345.4	11285.4	10335.7	10335.7	10347.1	11261.5	10335.7	10348.1
645	11177.5	11255.9	10328.7	10328.7	10346	11226.4	10328.7	10340.9
644.9	11040.7	11225.8	10322.5	10322.5	10348.4	11188	10322.5	10334.5
644.8	11222.4	11196.2	10317	10317	10354.9	11146.7	10317	10328.7
644.7	11154.2	11167.5	10310.5	10310.6	10365.1	11101.5	10310.5	10322
644.6	11124.6	11142.7	10304.4	10304.4	10381.8	11054.1	10304.4	10315.6
644.5	11229.2	11123.8	10298.4	10298.4	10406.2	11005	10298.4	10309.3
644.4	11208	11112.7	10291.8	10291.9	10439.6	10954	10291.8	10302.5
644.3	11329	11112.4	10285.3	10285.5	10484.6	10902.4	10285.3	10295.8
644.2	11280.2	11124.7	10278.2	10278.5	10542.3	10850.1	10278.2	10288.5
644.1	11156.6	11153	10271.3	10271.8	10615.5	10798.2	10271.3	10281.3
644	11277.9	11199.6	10264.9	10265.9	10706	10747.7	10264.9	10274.8
643.9	11413.8	11264.8	10257.9	10259.5	10813.7	10697.8	10257.9	10267.6
643.8	11362.1	11349.6	10250.2	10253	10938.9	10648.7	10250.2	10259.7
643.7	11610.4	11454.5	10242.8	10247.2	11081.8	10601.8	10242.8	10252.1
643.6	11696.9	11577.1	10234.1	10241.2	11239.3	10555.6	10234.1	10243.2
643.5	11722.4	11715.8	10224.9	10236.3	11409.1	10511.3	10224.9	10233.8
643.4	11735	11867.5	10215.5	10233.3	11587.3	10469.2	10215.5	10224.3
643.3	11684.7	12027.9	10206.1	10233.2	11768.7	10429.4	10206.1	10214.7
643.2	11894.7	12192	10196.8	10237.7	11947.1	10392.4	10196.8	10205.3
643.1	12334.4	12353.4	10186.5	10247	12114.3	10356.8	10186.5	10194.8
643	12475.9	12505.3	10173.9	10261.8	12261.8	10321.4	10173.9	10182.1
642.9	12561.6	12644.6	10160.6	10286.2	12384	10287.6	10160.6	10168.6
642.8	12633.3	12768	10146.8	10323	12475.2	10255.5	10146.8	10154.7
642.7	12839.4	12873.5	10132.6	10375.6	12530.2	10225.1	10132.6	10140.3
642.6	13037.4	12960.2	10117.3	10446.6	12545	10195.6	10117.3	10124.9
642.5	12983.4	13030	10100.9	10539.5	12518.1	10166.9	10100.9	10108.4
642.4	13231.6	13087.5	10084.8	10658.5	12451.2	10140	10084.8	10092.1
642.3	13129.1	13136.5	10067.3	10805.2	12345.5	10113.2	10067.3	10074.5
642.2	13344.8	13184.2	10050.3	10982.5	12206.9	10088.3	10050.3	10057.4
642.1	13455.9	13235.4	10032.1	11189.7	12039.5	10063.4	10032.1	10039.1
642	13398.8	13295.5	10013.3	11425.6	11850.8	10038.9	10013.3	10020.1
641.9	13561	13369.3	9994.65	11687.9	11648.5	10015.5	9994.65	10001.4
641.8	13439.6	13457.3	9975.12	11970.2	11438.8	9991.96	9975.12	9981.76
641.7	13521.7	13559.6	9956.1	12265.8	11229.9	9969.65	9956.1	9962.63
641.6	13586.7	13671.6	9936.59	12564.3	11026.6	9947.42	9936.59	9943.01
641.5	13547	13786.4	9916.66	12854.2	10833.9	9925.27	9916.66	9922.98
641.4	13566.7	13895.8	9896.82	13123.8	10655.8	9903.64	9896.82	9903.04
641.3	13765.7	13989.4	9876.79	13360.5	10494.2	9882.15	9876.79	9882.91
641.2	13989.2	14055.3	9855.69	13551.1	10349.7	9859.88	9855.69	9861.71
641.1	13947.3	14083.3	9833.38	13685.5	10222	9836.64	9833.38	9839.31
641	13921.9	14066	9811.17	13757	10111.8	9813.69	9811.17	9817.01
640.9	14005	13997.1	9788.98	13760.7	10017.7	9790.91	9788.98	9794.73
640.8	13928.3	13872.9	9766.26	13694.7	9937.31	9767.75	9766.26	9771.93
640.7	13852.2	13694.7	9743.82	13562.1	9869.63	9744.94	9743.82	9749.4
640.6	13657.9	13465.8	9721.64	13368.5	9812.61	9722.49	9721.64	9727.13
640.5	13322.7	13193.9	9700.3	13123.1	9765	9700.94	9700.3	9705.71
640.4	12950.9	12888.4	9680.5	12837.3	9725.75	9680.98	9680.5	9685.84
640.3	12515.8	12560	9662.43	12523.3	9693.55	9662.79	9662.43	9667.69
640.2	12153.3	12220.8	9646.42	12194.3	9667.46	9646.68	9646.42	9651.6
640.1	12063.1	11881	9632.1	11861.7	9646.09	9632.3	9632.1	9637.21
640	11714.6	11549.9	9618.16	11535.6	9627.3	9618.3	9618.16	9623.19
639.9	11247	11237.2	9605.86	11226.2	9611.74	9605.96	9605.86	9610.82
639.8	10912.8	10950	9595.8	10941.3	9599.51	9595.87	9595.8	9600.69
639.7	10561	10692.5	9587.33	10685.3	9589.64	9587.38	9587.33	9592.15
639.6	10292.2	10467.1	9580.54	10460.9	9581.96	9580.58	9580.54	9585.31
639.5	10195.9	10274.3	9575.05	10268.7	9575.9	9575.08	9575.05	9579.74
639.4	10100	10112.3	9570	10107.1	9570.5	9570.02	9570	9574.63
639.3	9693.26	9978.91	9565.4	9974.04	9565.69	9565.41	9565.4	9569.96
639.2	9687	9873	9562.77	9868.32	9562.93	9562.77	9562.77	9567.27
639.1	9680.94	9789.16	9560.16	9784.62	9560.25	9560.16	9560.16	9564.6
639	9653.86	9724.07	9557.56	9719.63	9557.61	9557.57	9557.56	9561.95
638.9	9653.05	9674.44	9555.09	9670.08	9555.12	9555.09	9555.09	9559.42
638.8	9637.48	9637.05	9552.61	9632.76	9552.62	9552.61	9552.61	9556.88
638.7	9573.89	9609.33	9550.19	9605.1	9550.2	9550.19	9550.19	9554.41
638.6	9652.04	9589.2	9548.07	9585.03	9548.08	9548.08	9548.07	9552.24
638.5	9489.76	9574.13	9545.56	9570.02	9545.57	9545.56	9545.56	9549.67
638.4	9310.18	9563.79	9543.84	9559.73	9543.84	9543.84	9543.84	9547.89
638.3	9227.52	9557.14	9542.99	9553.14	9542.99	9542.99	9542.99	9546.99
638.2	9400.36	9552.86	9542.54	9548.91	9542.54	9542.54	9542.54	9546.49
638.1	9495.51	9549.07	9541.23	9545.17	9541.23	9541.23	9541.23	9545.14
638	9461.8	9545.7	9539.46	9541.84	9539.46	9539.46	9539.46	9543.31
637.9	9489.34	9543.07	9537.84	9539.26	9537.84	9537.84	9537.84	9541.65
637.8	9440.4	9540.67	9536.08	9536.91	9536.08	9536.08	9536.08	9539.84
637.7	9364.61	9538.74	9534.55	9535.03	9534.55	9534.55	9534.55	9538.26
637.6	9389.81	9537.32	9533.38	9533.65	9533.38	9533.38	9533.38	9537.05
637.5	9411.02	9535.86	9532.09	9532.24	9532.09	9532.09	9532.09	9535.71
637.4	9570.09	9534.35	9530.68	9530.77	9530.68	9530.68	9530.68	9534.26
637.3	9450.72	9532.07	9528.49	9528.53	9528.49	9528.49	9528.49	9532.03
637.2	9372.23	9530.39	9526.87	9526.9	9526.87	9526.87	9526.87	9530.37
637.1	9356.73	9529.1	9525.63	9525.64	9525.63	9525.63	9525.63	9529.09
637	9286.4	9527.88	9524.46	9524.47	9524.46	9524.46	9524.46	9527.88
636.9	9336.67	9527.01	9523.63	9523.63	9523.63	9523.63	9523.63	9527
636.8	9460.07	9525.89	9522.55	9522.55	9522.55	9522.55	9522.55	9525.89
636.7	9413.73	9524.15	9520.86	9520.86	9520.86	9520.86	9520.86	9524.15
636.6	9492.1	9522.64	9519.38	9519.38	9519.38	9519.38	9519.38	9522.64
636.5	9514.91	9520.74	9517.52	9517.52	9517.52	9517.52	9517.52	9520.74
636.4	9358.67	9518.71	9515.53	9515.53	9515.53	9515.53	9515.53	9518.71
636.3	9422.62	9517.45	9514.3	9514.3	9514.3	9514.3	9514.3	9517.45
636.2	9329.76	9515.86	9512.75	9512.75	9512.75	9512.75	9512.75	9515.86
636.1	9300.9	9514.73	9511.65	9511.65	9511.65	9511.65	9511.65	9514.73
636	9555.63	9513.73	9510.68	9510.68	9510.68	9510.68	9510.68	9513.73
635.9	9620.84	9511.48	9508.46	9508.46	9508.46	9508.46	9508.46	9511.48
635.8	9370.38	9508.89	9505.91	9505.91	9505.91	9505.91	9505.91	9508.89
635.7	9394.77	9507.52	9504.58	9504.58	9504.58	9504.58	9504.58	9507.52
635.6	9268.54	9506.03	9503.12	9503.12	9503.12	9503.12	9503.12	9506.03
635.5	9298.45	9505.15	9502.27	9502.27	9502.27	9502.27	9502.27	9505.15
635.4	9396.32	9504.12	9501.27	9501.27	9501.27	9501.27	9501.27	9504.12
635.3	9343.73	9502.61	9499.79	9499.79	9499.79	9499.79	9499.79	9502.61
635.2	9190.01	9501.34	9498.55	9498.55	9498.55	9498.55	9498.55	9501.34
635.1	9306.32	9500.83	9498.07	9498.07	9498.07	9498.07	9498.07	9500.83
635	9348.51	9499.74	9497.01	9497.01	9497.01	9497.01	9497.01	9499.74
634.9	9496.9	9498.44	9495.74	9495.74	9495.74	9495.74	9495.74	9498.44
634.8	9406.42	9496.41	9493.74	9493.74	9493.74	9493.74	9493.74	9496.41
634.7	9370.42	9494.81	9492.16	9492.16	9492.16	9492.16	9492.16	9494.81
634.6	9475.27	9493.38	9490.76	9490.76	9490.76	9490.76	9490.76	9493.38
634.5	9375.16	9491.43	9488.84	9488.84	9488.84	9488.84	9488.84	9491.43
634.4	9347.2	9489.96	9487.4	9487.4	9487.4	9487.4	9487.4	9489.96
634.3	9534.33	9488.63	9486.08	9486.08	9486.08	9486.08	9486.08	9488.63
634.2	9511.36	9486.36	9483.85	9483.85	9483.85	9483.85	9483.85	9486.36
634.1	9536.62	9484.2	9481.71	9481.71	9481.71	9481.71	9481.71	9484.2
634	9584.5	9481.91	9479.44	9479.44	9479.44	9479.44	9479.44	9481.91
633.9	9437.82	9479.37	9476.93	9476.93	9476.93	9476.93	9476.93	9479.37
633.8	9417.6	9477.53	9475.12	9475.12	9475.12	9475.12	9475.12	9477.53
633.7	9494.01	9475.8	9473.4	9473.4	9473.4	9473.4	9473.4	9475.8
633.6	9457.66	9473.67	9471.3	9471.3	9471.3	9471.3	9471.3	9473.67
633.5	9279.65	9471.71	9469.37	9469.37	9469.37	9469.37	9469.37	9471.71
633.4	9170.49	9470.62	9468.3	9468.3	9468.3	9468.3	9468.3	9470.62
633.3	9401.08	9470.06	9467.76	9467.76	9467.76	9467.76	9467.76	9470.06
633.2	9432.73	9468.37	9466.09	9466.09	9466.09	9466.09	9466.09	9468.37
633.1	9512.01	9466.51	9464.25	9464.25	9464.25	9464.25	9464.25	9466.51
633	9496.75	9464.25	9462.02	9462.02	9462.02	9462.02	9462.02	9464.25
632.9	9414.62	9462.06	9459.85	9459.85	9459.85	9459.85	9459.85	9462.06
632.8	9420.41	9460.26	9458.07	9458.07	9458.07	9458.07	9458.07	9460.26
632.7	9389.68	9458.43	9456.26	9456.26	9456.26	9456.26	9456.26	9458.43
632.6	9335.66	9456.74	9454.58	9454.58	9454.58	9454.58	9454.58	9456.74
632.5	9428.3	9455.3	9453.17	9453.17	9453.17	9453.17	9453.17	9455.3
632.4	9331.36	9453.4	9451.29	9451.29	9451.29	9451.29	9451.29	9453.4
632.3	9406.25	9451.97	9449.88	9449.88	9449.88	9449.88	9449.88	9451.97
632.2	9526.92	9450.17	9448.09	9448.09	9448.09	9448.09	9448.09	9450.17
632.1	9435.83	9447.76	9445.71	9445.71	9445.71	9445.71	9445.71	9447.76
632	9585.91	9445.79	9443.75	9443.75	9443.75	9443.75	9443.75	9445.79
631.9	9457.04	9443.07	9441.06	9441.06	9441.06	9441.06	9441.06	9443.07
631.8	9369.58	9440.98	9438.98	9438.98	9438.98	9438.98	9438.98	9440.98
631.7	9516.47	9439.3	9437.32	9437.32	9437.32	9437.32	9437.32	9439.3
631.6	9434.93	9436.9	9434.93	9434.93	9434.93	9434.93	9434.93	9436.9

## Sheet: Fig. 1h
Binding energy (eV)	Intensity
413.2	1346.3	1349.74	1349.74	1349.74	1349.74	1349.74
413.14	1346.27	1349.64	1349.64	1349.64	1349.64	1349.64
413.08	1364.02	1349.54	1349.54	1349.54	1349.54	1349.54
413.02	1392.2	1349.45	1349.45	1349.45	1349.45	1349.45
412.96	1389.25	1349.38	1349.38	1349.38	1349.38	1349.38
412.9	1353.68	1349.31	1349.31	1349.31	1349.31	1349.31
412.84	1375.52	1349.22	1349.22	1349.22	1349.22	1349.22
412.78	1363.09	1349.14	1349.14	1349.14	1349.14	1349.14
412.72	1351.18	1349.05	1349.05	1349.05	1349.05	1349.05
412.66	1356.37	1348.95	1348.95	1348.95	1348.95	1348.95
412.6	1371.16	1348.86	1348.86	1348.86	1348.86	1348.86
412.54	1359.24	1348.78	1348.78	1348.78	1348.78	1348.78
412.48	1330.9	1348.68	1348.68	1348.68	1348.68	1348.68
412.42	1325.68	1348.57	1348.57	1348.57	1348.57	1348.57
412.36	1353.85	1348.45	1348.45	1348.45	1348.45	1348.45
412.3	1348.25	1348.36	1348.36	1348.36	1348.36	1348.36
412.24	1328.26	1348.26	1348.26	1348.26	1348.26	1348.26
412.18	1342.94	1348.14	1348.14	1348.14	1348.14	1348.14
412.12	1357.76	1348.03	1348.03	1348.03	1348.03	1348.03
412.06	1312.47	1347.94	1347.94	1347.94	1347.94	1347.94
412	1292.33	1347.81	1347.81	1347.81	1347.81	1347.81
411.94	1326.08	1347.67	1347.67	1347.67	1347.67	1347.67
411.88	1330.37	1347.55	1347.55	1347.55	1347.55	1347.55
411.82	1319.19	1347.44	1347.44	1347.44	1347.44	1347.44
411.76	1320.92	1347.32	1347.32	1347.32	1347.32	1347.32
411.7	1296.63	1347.19	1347.19	1347.19	1347.19	1347.19
411.64	1325.63	1347.05	1347.05	1347.05	1347.05	1347.05
411.58	1377.51	1346.94	1346.94	1346.94	1346.94	1346.94
411.52	1352.82	1346.86	1346.86	1346.86	1346.86	1346.86
411.46	1370.08	1346.77	1346.77	1346.77	1346.77	1346.77
411.4	1394.62	1346.68	1346.68	1346.68	1346.68	1346.68
411.34	1393.16	1346.62	1346.62	1346.62	1346.62	1346.62
411.28	1370.08	1346.56	1346.56	1346.56	1346.56	1346.56
411.22	1316.21	1346.48	1346.48	1346.48	1346.48	1346.48
411.16	1332.87	1346.36	1346.36	1346.36	1346.36	1346.36
411.1	1337	1346.24	1346.24	1346.24	1346.24	1346.24
411.04	1342.79	1346.14	1346.14	1346.14	1346.14	1346.14
410.98	1328.97	1346.03	1346.03	1346.03	1346.03	1346.03
410.92	1359.22	1345.92	1345.92	1345.92	1345.92	1345.92
410.86	1351.23	1345.83	1345.83	1345.83	1345.83	1345.83
410.8	1322.51	1345.73	1345.73	1345.73	1345.73	1345.73
410.74	1346.91	1345.62	1345.62	1345.62	1345.62	1345.62
410.68	1374.33	1345.52	1345.52	1345.52	1345.52	1345.52
410.62	1337.19	1345.44	1345.44	1345.44	1345.44	1345.44
410.56	1315.22	1345.33	1345.33	1345.33	1345.33	1345.33
410.5	1344.8	1345.21	1345.21	1345.21	1345.21	1345.21
410.44	1356.57	1345.11	1345.11	1345.11	1345.11	1345.11
410.38	1351.3	1345.02	1345.02	1345.02	1345.02	1345.02
410.32	1335.14	1344.92	1344.92	1344.92	1344.92	1344.92
410.26	1354.83	1344.82	1344.82	1344.82	1344.82	1344.82
410.2	1356.34	1344.72	1344.72	1344.72	1344.72	1344.72
410.14	1349.55	1344.63	1344.63	1344.63	1344.63	1344.63
410.08	1372.24	1344.54	1344.54	1344.54	1344.54	1344.54
410.02	1336.03	1344.46	1344.46	1344.46	1344.46	1344.46
409.96	1320.22	1344.35	1344.35	1344.35	1344.35	1344.35
409.9	1342.46	1344.23	1344.23	1344.23	1344.23	1344.23
409.84	1324.27	1344.13	1344.13	1344.13	1344.13	1344.13
409.78	1296.5	1344.02	1344.02	1344.02	1344.02	1344.02
409.72	1306.37	1343.88	1343.88	1343.88	1343.88	1343.88
409.66	1287.85	1343.75	1343.75	1343.75	1343.75	1343.75
409.6	1326.28	1343.6	1343.6	1343.6	1343.6	1343.6
409.54	1390.29	1343.49	1343.49	1343.49	1343.49	1343.49
409.48	1357.06	1343.43	1343.43	1343.43	1343.43	1343.43
409.42	1320.05	1343.34	1343.34	1343.34	1343.34	1343.34
409.36	1339.07	1343.22	1343.22	1343.22	1343.22	1343.22
409.3	1370.21	1343.12	1343.12	1343.12	1343.12	1343.12
409.24	1345.59	1343.04	1343.04	1343.04	1343.04	1343.04
409.18	1315.17	1342.94	1342.94	1342.94	1342.94	1342.94
409.12	1305.72	1342.82	1342.82	1342.82	1342.82	1342.82
409.06	1332.38	1342.69	1342.69	1342.69	1342.69	1342.69
409	1368	1342.58	1342.58	1342.58	1342.58	1342.58
408.94	1393.9	1342.5	1342.5	1342.5	1342.5	1342.5
408.88	1384.93	1342.44	1342.44	1342.44	1342.44	1342.44
408.82	1356.74	1342.38	1342.38	1342.38	1342.38	1342.38
408.76	1383.39	1342.29	1342.29	1342.29	1342.29	1342.29
408.7	1348.91	1342.22	1342.22	1342.22	1342.22	1342.22
408.64	1371.31	1342.12	1342.12	1342.12	1342.12	1342.12
408.58	1371.07	1342.05	1342.05	1342.05	1342.05	1342.05
408.52	1369.95	1341.97	1341.97	1341.97	1341.97	1341.97
408.46	1380.34	1341.89	1341.89	1341.89	1341.89	1341.89
408.4	1371.94	1341.83	1341.83	1341.83	1341.83	1341.83
408.34	1307.32	1341.75	1341.75	1341.75	1341.75	1341.75
408.28	1307.12	1341.62	1341.62	1341.62	1341.62	1341.62
408.22	1325.05	1341.49	1341.49	1341.49	1341.49	1341.49
408.16	1344.24	1341.38	1341.38	1341.38	1341.38	1341.38
408.1	1362.42	1341.28	1341.28	1341.28	1341.28	1341.28
408.04	1354.88	1341.2	1341.2	1341.2	1341.2	1341.2
407.98	1310.36	1341.11	1341.11	1341.11	1341.11	1341.11
407.92	1318.39	1340.99	1340.99	1340.99	1340.99	1340.99
407.86	1347.46	1340.87	1340.87	1340.87	1340.87	1340.87
407.8	1341.76	1340.77	1340.77	1340.77	1340.77	1340.77
407.74	1360.27	1340.67	1340.67	1340.67	1340.67	1340.67
407.68	1404.76	1340.59	1340.59	1340.59	1340.59	1340.59
407.62	1391.61	1340.54	1340.54	1340.54	1340.54	1340.54
407.56	1346.51	1340.48	1340.48	1340.48	1340.48	1340.48
407.5	1370.16	1340.39	1340.39	1340.39	1340.39	1340.39
407.44	1408.98	1340.31	1340.31	1340.31	1340.31	1340.31
407.38	1390.78	1340.27	1340.27	1340.27	1340.27	1340.27
407.32	1354.26	1340.21	1340.21	1340.21	1340.21	1340.21
407.26	1343.64	1340.12	1340.12	1340.12	1340.12	1340.12
407.2	1373.38	1340.02	1340.02	1340.02	1340.02	1340.02
407.14	1389.92	1339.95	1339.95	1339.95	1339.95	1339.95
407.08	1380.62	1339.89	1339.89	1339.89	1339.89	1339.89
407.02	1363.78	1339.82	1339.82	1339.82	1339.82	1339.82
406.96	1322.68	1339.74	1339.74	1339.74	1339.74	1339.74
406.9	1339.21	1339.62	1339.62	1339.62	1339.62	1339.62
406.84	1327.96	1339.53	1339.53	1339.53	1339.53	1339.53
406.78	1344.9	1339.42	1339.42	1339.42	1339.42	1339.42
406.72	1380.22	1339.32	1339.32	1339.32	1339.32	1339.32
406.66	1404.54	1339.25	1339.25	1339.25	1339.25	1339.25
406.6	1354.83	1339.2	1339.2	1339.2	1339.2	1339.2
406.54	1352.09	1339.12	1339.12	1339.12	1339.12	1339.12
406.48	1370.43	1339.03	1339.03	1339.03	1339.03	1339.03
406.42	1364.78	1338.95	1338.95	1338.95	1338.95	1338.95
406.36	1373.98	1338.87	1338.87	1338.87	1338.87	1338.87
406.3	1378.81	1338.8	1338.8	1338.8	1338.8	1338.8
406.24	1360.31	1338.73	1338.73	1338.73	1338.73	1338.73
406.18	1327.86	1338.65	1338.65	1338.65	1338.65	1338.65
406.12	1340.27	1338.54	1338.54	1338.54	1338.54	1338.54
406.06	1406.61	1338.44	1338.44	1338.44	1338.44	1338.44
406	1367.13	1338.4	1338.4	1338.4	1338.4	1338.4
405.94	1313.06	1338.32	1338.32	1338.32	1338.32	1338.32
405.88	1329	1338.2	1338.2	1338.2	1338.2	1338.2
405.82	1334.87	1338.1	1338.1	1338.1	1338.1	1338.1
405.76	1323.68	1337.99	1337.99	1337.99	1337.99	1337.99
405.7	1303.92	1337.88	1337.88	1337.88	1337.88	1337.88
405.64	1297.03	1337.75	1337.75	1337.75	1337.75	1337.75
405.58	1316.23	1337.62	1337.62	1337.62	1337.62	1337.62
405.52	1291.67	1337.51	1337.5	1337.51	1337.5	1337.5
405.46	1323.9	1337.37	1337.37	1337.37	1337.37	1337.37
405.4	1387.85	1337.26	1337.26	1337.26	1337.26	1337.26
405.34	1372.47	1337.2	1337.2	1337.2	1337.2	1337.2
405.28	1367.47	1337.13	1337.12	1337.13	1337.12	1337.12
405.22	1323.01	1337.05	1337.05	1337.05	1337.05	1337.05
405.16	1342.62	1336.94	1336.94	1336.94	1336.94	1336.94
405.1	1362.57	1336.85	1336.84	1336.85	1336.84	1336.84
405.04	1326.65	1336.77	1336.76	1336.77	1336.76	1336.76
404.98	1360.44	1336.67	1336.65	1336.67	1336.66	1336.65
404.92	1358.51	1336.59	1336.57	1336.59	1336.58	1336.57
404.86	1353.93	1336.51	1336.49	1336.51	1336.49	1336.49
404.8	1358.26	1336.43	1336.41	1336.43	1336.41	1336.41
404.74	1362.87	1336.35	1336.32	1336.35	1336.33	1336.32
404.68	1349.17	1336.28	1336.24	1336.28	1336.25	1336.24
404.62	1342.77	1336.2	1336.15	1336.2	1336.16	1336.15
404.56	1359.84	1336.12	1336.06	1336.11	1336.06	1336.06
404.5	1385.45	1336.05	1335.98	1336.05	1335.98	1335.98
404.44	1387.14	1336.01	1335.92	1336	1335.92	1335.92
404.38	1341.79	1335.97	1335.86	1335.96	1335.87	1335.86
404.32	1313.43	1335.89	1335.77	1335.89	1335.77	1335.77
404.26	1296.15	1335.81	1335.65	1335.8	1335.66	1335.65
404.2	1295.6	1335.71	1335.52	1335.69	1335.53	1335.52
404.14	1325.76	1335.62	1335.38	1335.6	1335.4	1335.38
404.08	1348.41	1335.56	1335.28	1335.54	1335.29	1335.28
404.02	1364.87	1335.53	1335.19	1335.51	1335.21	1335.19
403.96	1383.45	1335.52	1335.11	1335.49	1335.14	1335.11
403.9	1355.86	1335.54	1335.05	1335.51	1335.08	1335.05
403.84	1359.36	1335.56	1334.96	1335.52	1335.01	1334.96
403.78	1386.11	1335.6	1334.88	1335.54	1334.94	1334.88
403.72	1391.92	1335.68	1334.83	1335.61	1334.89	1334.83
403.66	1373.19	1335.79	1334.77	1335.71	1334.85	1334.77
403.6	1389.46	1335.91	1334.7	1335.81	1334.8	1334.7
403.54	1368.16	1336.08	1334.65	1335.96	1334.76	1334.65
403.48	1311.27	1336.28	1334.57	1336.13	1334.72	1334.57
403.42	1319.6	1336.47	1334.45	1336.3	1334.63	1334.46
403.36	1330.49	1336.72	1334.34	1336.51	1334.55	1334.34
403.3	1367.92	1337.04	1334.24	1336.79	1334.49	1334.24
403.24	1360.94	1337.46	1334.17	1337.16	1334.47	1334.17
403.18	1372.84	1337.96	1334.09	1337.59	1334.45	1334.09
403.12	1399.37	1338.56	1334.02	1338.12	1334.45	1334.02
403.06	1386.28	1339.28	1333.97	1338.76	1334.49	1333.98
403	1350.51	1340.12	1333.91	1339.49	1334.53	1333.92
402.94	1345.15	1341.06	1333.83	1340.32	1334.56	1333.84
402.88	1332.06	1342.17	1333.74	1341.28	1334.61	1333.75
402.82	1371.94	1343.44	1333.63	1342.39	1334.67	1333.65
402.76	1400.01	1344.96	1333.57	1343.71	1334.79	1333.59
402.7	1367.74	1346.73	1333.52	1345.26	1334.97	1333.55
402.64	1334.07	1348.76	1333.45	1347.02	1335.16	1333.48
402.58	1363.45	1351.07	1333.35	1349.02	1335.36	1333.39
402.52	1357.36	1353.77	1333.27	1351.35	1335.63	1333.33
402.46	1383.86	1356.86	1333.19	1354.02	1335.96	1333.26
402.4	1409.12	1360.44	1333.13	1357.11	1336.38	1333.22
402.34	1430.96	1364.57	1333.09	1360.67	1336.88	1333.2
402.28	1387.18	1369.32	1333.07	1364.76	1337.49	1333.21
402.22	1390.3	1374.72	1333.01	1369.4	1338.16	1333.19
402.16	1396.63	1380.9	1332.96	1374.69	1338.94	1333.18
402.1	1446.53	1387.96	1332.91	1380.74	1339.86	1333.19
402.04	1484.13	1396.05	1332.9	1387.65	1340.95	1333.25
401.98	1417.46	1405.25	1332.92	1395.5	1342.24	1333.36
401.92	1407.5	1415.6	1332.89	1404.3	1343.65	1333.43
401.86	1428.99	1427.24	1332.85	1414.16	1345.26	1333.52
401.8	1459.3	1440.26	1332.83	1425.14	1347.13	1333.65
401.74	1506.04	1454.69	1332.83	1437.23	1349.28	1333.84
401.68	1533.74	1470.49	1332.87	1450.35	1351.77	1334.11
401.62	1546.85	1487.48	1332.93	1464.28	1354.62	1334.44
401.56	1528.85	1505.34	1333	1478.64	1357.86	1334.84
401.5	1567.98	1523.56	1333.06	1492.86	1361.52	1335.3
401.44	1585.7	1541.52	1333.15	1506.26	1365.69	1335.86
401.38	1561.12	1558.4	1333.25	1517.94	1370.43	1336.53
401.32	1574.25	1573.33	1333.33	1526.94	1375.76	1337.29
401.26	1611.61	1585.61	1333.42	1532.47	1381.81	1338.18
401.2	1617.69	1594.83	1333.55	1533.99	1388.67	1339.26
401.14	1588.51	1600.92	1333.68	1531.34	1396.42	1340.51
401.08	1537.18	1604.31	1333.78	1524.77	1405.16	1341.94
401.02	1587.85	1605.79	1333.84	1514.93	1414.97	1343.57
400.96	1631.81	1606.48	1333.95	1502.78	1426.09	1345.51
400.9	1590.32	1607.53	1334.09	1489.23	1438.66	1347.81
400.84	1599.97	1609.9	1334.19	1475.05	1452.79	1350.44
400.78	1616.53	1614.56	1334.3	1460.97	1468.69	1353.51
400.72	1665.65	1622.25	1334.43	1447.45	1486.57	1357.09
400.66	1703.33	1633.58	1334.6	1434.85	1506.64	1361.29
400.6	1695.32	1648.98	1334.79	1423.31	1529.08	1366.17
400.54	1677.22	1668.75	1334.98	1412.87	1554.02	1371.83
400.48	1729.83	1693.12	1335.16	1403.51	1581.57	1378.35
400.42	1787.91	1722.26	1335.37	1395.24	1611.82	1385.94
400.36	1836.55	1756.19	1335.63	1387.98	1644.71	1394.78
400.3	1853.64	1794.69	1335.94	1381.65	1679.91	1405.01
400.24	1860.65	1837.33	1336.25	1376.13	1716.87	1416.84
400.18	1898.79	1883.41	1336.57	1371.32	1754.74	1430.49
400.12	1962.22	1931.9	1336.92	1367.18	1792.3	1446.26
400.06	2002.4	1981.44	1337.33	1363.65	1827.97	1464.48
400	2020.67	2030.38	1337.76	1360.64	1859.81	1485.45
399.94	1996.04	2076.92	1338.21	1358.08	1885.74	1509.51
399.88	2052.72	2119.41	1338.63	1355.87	1903.83	1536.97
399.82	2181.01	2156.72	1339.11	1354.05	1912.66	1568.23
399.76	2187.49	2188.36	1339.68	1352.62	1911.55	1603.55
399.7	2163.38	2214.39	1340.26	1351.45	1900.56	1642.91
399.64	2140.26	2235.53	1340.82	1350.48	1880.66	1686.03
399.58	2184.14	2252.71	1341.36	1349.69	1853.5	1732.24
399.52	2224.29	2266.59	1341.94	1349.12	1821.16	1780.19
399.46	2288.89	2277.08	1342.55	1348.72	1785.66	1827.8
399.4	2295.49	2283.04	1343.21	1348.51	1748.83	1872.11
399.34	2286.02	2282.34	1343.87	1348.41	1712.13	1909.53
399.28	2209.18	2272.38	1344.53	1348.42	1676.64	1936.37
399.22	2161.27	2250.83	1345.12	1348.44	1643.06	1949.56
399.16	2160.3	2216.56	1345.67	1348.51	1611.84	1947.56
399.1	2080.85	2170.15	1346.23	1348.64	1583.24	1930.72
399.04	2062.12	2113.68	1346.71	1348.77	1557.23	1901.11
398.98	2038.7	2050.47	1347.19	1348.93	1533.8	1862.11
398.92	1936.5	1984.06	1347.64	1349.12	1512.81	1817.42
398.86	1929.82	1917.6	1348.02	1349.26	1494.01	1770.36
398.8	1900.41	1853.7	1348.38	1349.43	1477.3	1723.73
398.74	1798.09	1793.97	1348.72	1349.61	1462.46	1679.35
398.68	1766.04	1739.27	1348.99	1349.73	1449.25	1638.26
398.62	1732.05	1689.99	1349.22	1349.84	1437.55	1601.05
398.56	1620.13	1646.11	1349.43	1349.95	1427.17	1567.85
398.5	1609.2	1607.28	1349.54	1349.98	1417.93	1538.46
398.44	1572.43	1573.18	1349.65	1350.01	1409.76	1512.71
398.38	1523.17	1543.33	1349.73	1350.03	1402.52	1490.25
398.32	1544.99	1517.27	1349.77	1350.02	1396.09	1470.69
398.26	1542.46	1494.59	1349.83	1350.03	1390.44	1453.77
398.2	1527.88	1474.87	1349.88	1350.05	1385.45	1439.13
398.14	1518.69	1457.75	1349.92	1350.06	1381.05	1426.48
398.08	1448.68	1442.87	1349.96	1350.07	1377.17	1415.55
398.02	1409.64	1429.92	1349.94	1350.03	1373.7	1406.07
397.96	1415.81	1418.67	1349.89	1349.96	1370.61	1397.87
397.9	1442.62	1408.92	1349.84	1349.9	1367.89	1390.81
397.84	1433.79	1400.5	1349.81	1349.86	1365.52	1384.74
397.78	1350.65	1393.2	1349.78	1349.82	1363.42	1379.52
397.72	1359.97	1386.83	1349.68	1349.71	1361.52	1374.96
397.66	1370.84	1381.32	1349.59	1349.62	1359.85	1371.04
397.6	1348.53	1376.57	1349.51	1349.53	1358.38	1367.68
397.54	1352.69	1372.45	1349.41	1349.42	1357.07	1364.77
397.48	1386.79	1368.9	1349.31	1349.32	1355.92	1362.27
397.42	1374.2	1365.86	1349.24	1349.25	1354.93	1360.16
397.36	1351.2	1363.24	1349.16	1349.17	1354.06	1358.33
397.3	1359.82	1360.96	1349.06	1349.07	1353.26	1356.76
397.24	1320.99	1359.01	1348.97	1348.97	1352.57	1355.41
397.18	1315.45	1357.31	1348.85	1348.85	1351.93	1354.22
397.12	1360.58	1355.83	1348.72	1348.72	1351.35	1353.2
397.06	1354.9	1354.59	1348.63	1348.63	1350.87	1352.35
397	1327.55	1353.53	1348.54	1348.54	1350.44	1351.62
396.94	1310.34	1352.59	1348.42	1348.42	1350.04	1350.96
396.88	1345.21	1351.76	1348.29	1348.29	1349.66	1350.39
396.82	1358.15	1351.07	1348.18	1348.19	1349.35	1349.91
396.76	1329.64	1350.49	1348.09	1348.09	1349.07	1349.51
396.7	1347.65	1349.96	1347.98	1347.98	1348.81	1349.14
396.64	1335.88	1349.52	1347.88	1347.88	1348.57	1348.82
396.58	1302.09	1349.12	1347.77	1347.77	1348.35	1348.54
396.52	1304.39	1348.74	1347.63	1347.63	1348.12	1348.25
396.46	1339.96	1348.41	1347.5	1347.5	1347.91	1348
396.4	1345.79	1348.14	1347.39	1347.39	1347.73	1347.8
396.34	1323.16	1347.9	1347.29	1347.29	1347.57	1347.62
396.28	1347.91	1347.67	1347.17	1347.17	1347.41	1347.43
396.22	1329.3	1347.48	1347.07	1347.07	1347.27	1347.28
396.16	1333.48	1347.29	1346.96	1346.96	1347.12	1347.12
396.1	1352.51	1347.11	1346.85	1346.85	1346.98	1346.98
396.04	1304.24	1346.96	1346.75	1346.75	1346.86	1346.86
395.98	1268.13	1346.79	1346.62	1346.62	1346.71	1346.7
395.92	1309.99	1346.59	1346.45	1346.45	1346.53	1346.52
395.86	1330.04	1346.44	1346.32	1346.32	1346.38	1346.38
395.8	1337.03	1346.3	1346.21	1346.21	1346.26	1346.25
395.74	1296.25	1346.17	1346.1	1346.1	1346.14	1346.13
395.68	1305.87	1346.02	1345.96	1345.96	1346	1345.99
395.62	1307.38	1345.88	1345.83	1345.83	1345.86	1345.85
395.56	1342.11	1345.74	1345.7	1345.7	1345.72	1345.71
395.5	1335.12	1345.63	1345.6	1345.6	1345.62	1345.61
395.44	1302.35	1345.51	1345.49	1345.49	1345.5	1345.5
395.38	1306.87	1345.37	1345.36	1345.36	1345.37	1345.36
395.32	1332.25	1345.24	1345.22	1345.22	1345.23	1345.23
395.26	1341.72	1345.12	1345.11	1345.11	1345.12	1345.12
395.2	1341.7	1345.02	1345.01	1345.01	1345.02	1345.01
395.14	1386.86	1344.91	1344.91	1344.91	1344.91	1344.91
395.08	1375.64	1344.85	1344.84	1344.84	1344.85	1344.84
395.02	1342.31	1344.77	1344.77	1344.77	1344.77	1344.77
394.96	1305.9	1344.67	1344.66	1344.66	1344.67	1344.66
394.9	1312.81	1344.54	1344.53	1344.53	1344.54	1344.53
394.84	1282.66	1344.41	1344.41	1344.41	1344.41	1344.41
394.78	1302.07	1344.26	1344.26	1344.26	1344.26	1344.26
394.72	1336.66	1344.13	1344.12	1344.12	1344.12	1344.12
394.66	1302.49	1344.02	1344.02	1344.02	1344.02	1344.02
394.6	1318.48	1343.89	1343.88	1343.88	1343.89	1343.88
394.54	1313.61	1343.77	1343.77	1343.77	1343.77	1343.77
394.48	1277.71	1343.64	1343.64	1343.64	1343.64	1343.64
394.42	1299.86	1343.49	1343.49	1343.49	1343.49	1343.49
394.36	1351.45	1343.35	1343.35	1343.35	1343.35	1343.35
394.3	1341.64	1343.26	1343.26	1343.26	1343.26	1343.26
394.24	1316.02	1343.16	1343.16	1343.16	1343.16	1343.16
394.18	1297.83	1343.04	1343.04	1343.04	1343.04	1343.04
394.12	1339.16	1342.9	1342.9	1342.9	1342.9	1342.9
394.06	1306.04	1342.8	1342.8	1342.8	1342.8	1342.8
394	1251.63	1342.67	1342.67	1342.67	1342.67	1342.67
393.94	1275.73	1342.49	1342.49	1342.49	1342.49	1342.49
393.88	1325.75	1342.34	1342.34	1342.34	1342.34	1342.34
393.82	1311.9	1342.23	1342.23	1342.23	1342.23	1342.23
393.76	1289.25	1342.1	1342.1	1342.1	1342.1	1342.1
393.7	1318.82	1341.96	1341.96	1341.96	1341.96	1341.96
393.64	1321.66	1341.84	1341.84	1341.84	1341.84	1341.84
393.58	1321.72	1341.73	1341.73	1341.73	1341.73	1341.73
393.52	1318.92	1341.61	1341.61	1341.61	1341.61	1341.61
393.46	1345.5	1341.49	1341.49	1341.49	1341.49	1341.49
393.4	1348.16	1341.39	1341.39	1341.39	1341.39	1341.39
393.34	1340.5	1341.3	1341.3	1341.3	1341.3	1341.3
393.28	1347.31	1341.2	1341.2	1341.2	1341.2	1341.2
393.22	1340.99	1341.11	1341.11	1341.11	1341.11	1341.11
393.16	1320.9	1341.01	1341.01	1341.01	1341.01	1341.01
393.1	1309.64	1340.89	1340.89	1340.89	1340.89	1340.89
393.04	1339.75	1340.76	1340.76	1340.76	1340.76	1340.76
392.98	1359.56	1340.66	1340.66	1340.66	1340.66	1340.66
392.92	1317.84	1340.58	1340.58	1340.58	1340.58	1340.58
392.86	1325.63	1340.46	1340.46	1340.46	1340.46	1340.46
392.8	1357.8	1340.35	1340.35	1340.35	1340.35	1340.35
392.74	1321.76	1340.26	1340.26	1340.26	1340.26	1340.26
392.68	1304.68	1340.15	1340.15	1340.15	1340.15	1340.15
392.62	1312.67	1340.02	1340.02	1340.02	1340.02	1340.02
392.56	1306.54	1339.9	1339.9	1339.9	1339.9	1339.9
392.5	1322.7	1339.77	1339.77	1339.77	1339.77	1339.77
392.44	1313.6	1339.66	1339.66	1339.66	1339.66	1339.66
392.38	1296.67	1339.54	1339.54	1339.54	1339.54	1339.54
392.32	1320.69	1339.4	1339.4	1339.4	1339.4	1339.4
392.26	1324.24	1339.29	1339.29	1339.29	1339.29	1339.29
392.2	1318.87	1339.17	1339.17	1339.17	1339.17	1339.17
392.14	1332.68	1339.06	1339.06	1339.06	1339.06	1339.06
392.08	1324.46	1338.95	1338.95	1338.95	1338.95	1338.95
392.02	1286.74	1338.84	1338.84	1338.84	1338.84	1338.84
391.96	1278.03	1338.7	1338.7	1338.7	1338.7	1338.7
391.9	1263.92	1338.55	1338.55	1338.55	1338.55	1338.55
391.84	1299.08	1338.39	1338.39	1338.39	1338.39	1338.39
391.78	1318.54	1338.26	1338.26	1338.26	1338.26	1338.26
391.72	1320.66	1338.14	1338.14	1338.14	1338.14	1338.14
391.66	1308.95	1338.03	1338.03	1338.03	1338.03	1338.03
391.6	1321.51	1337.91	1337.91	1337.91	1337.91	1337.91
391.54	1321.31	1337.79	1337.79	1337.79	1337.79	1337.79
391.48	1319.83	1337.68	1337.68	1337.68	1337.68	1337.68
391.42	1311.26	1337.57	1337.57	1337.57	1337.57	1337.57
391.36	1318.82	1337.44	1337.44	1337.44	1337.44	1337.44
391.3	1319.22	1337.33	1337.33	1337.33	1337.33	1337.33
391.24	1324.17	1337.21	1337.21	1337.21	1337.21	1337.21
391.18	1309.88	1337.1	1337.1	1337.1	1337.1	1337.1
391.12	1343.31	1336.98	1336.98	1336.98	1336.98	1336.98
391.06	1347.65	1336.89	1336.89	1336.89	1336.89	1336.89
391	1319.08	1336.8	1336.8	1336.8	1336.8	1336.8
390.94	1338.43	1336.68	1336.68	1336.68	1336.68	1336.68
390.88	1351.99	1336.58	1336.58	1336.58	1336.58	1336.58
390.82	1354.47	1336.5	1336.5	1336.5	1336.5	1336.5
390.76	1336.44	1336.41	1336.41	1336.41	1336.41	1336.41
390.7	1296.99	1336.31	1336.31	1336.31	1336.31	1336.31
390.64	1292.52	1336.18	1336.18	1336.18	1336.18	1336.18
390.58	1287.61	1336.04	1336.04	1336.04	1336.04	1336.04
390.52	1315.96	1335.9	1335.9	1335.9	1335.9	1335.9
390.46	1336.05	1335.79	1335.79	1335.79	1335.79	1335.79
390.4	1329.08	1335.69	1335.69	1335.69	1335.69	1335.69
390.34	1328.73	1335.58	1335.58	1335.58	1335.58	1335.58
390.28	1330.6	1335.48	1335.48	1335.48	1335.48	1335.48
390.22	1339.18	1335.37	1335.37	1335.37	1335.37	1335.37

## Sheet: Fig. 1i
Binding energy (eV)	Intensity
299.2	1175.64	1165.75	1165.75	1165.75	1165.75	1165.75
299.14	1162.3	1163.49	1163.49	1163.49	1163.49	1163.49
299.08	1139.51	1161.23	1161.23	1161.23	1161.23	1161.23
299.02	1148.33	1158.98	1158.98	1158.98	1158.98	1158.98
298.96	1130.56	1156.72	1156.72	1156.72	1156.72	1156.72
298.9	1103.27	1154.47	1154.47	1154.47	1154.47	1154.47
298.84	1145.74	1152.21	1152.21	1152.21	1152.21	1152.21
298.78	1173.47	1149.96	1149.96	1149.96	1149.96	1149.96
298.72	1166.76	1147.7	1147.7	1147.7	1147.7	1147.7
298.66	1200.14	1145.45	1145.45	1145.45	1145.45	1145.45
298.6	1194.33	1143.19	1143.19	1143.19	1143.19	1143.19
298.54	1178.39	1140.94	1140.94	1140.94	1140.94	1140.94
298.48	1159.88	1138.68	1138.68	1138.68	1138.68	1138.68
298.42	1174.16	1136.42	1136.42	1136.42	1136.42	1136.42
298.36	1112.83	1134.17	1134.17	1134.17	1134.17	1134.17
298.3	1112.19	1131.91	1131.91	1131.91	1131.91	1131.91
298.24	1156.95	1129.66	1129.66	1129.66	1129.66	1129.66
298.18	1137.45	1127.4	1127.4	1127.4	1127.4	1127.4
298.12	1081.83	1125.15	1125.15	1125.15	1125.15	1125.15
298.06	1087.25	1122.89	1122.89	1122.89	1122.89	1122.89
298	1097.75	1120.64	1120.64	1120.64	1120.64	1120.64
297.94	1100.69	1118.38	1118.38	1118.38	1118.38	1118.38
297.88	1070.78	1116.13	1116.13	1116.13	1116.13	1116.13
297.82	1052.22	1113.87	1113.87	1113.87	1113.87	1113.87
297.76	1048.58	1111.62	1111.62	1111.62	1111.62	1111.62
297.7	1141.59	1109.36	1109.36	1109.36	1109.36	1109.36
297.64	1158.67	1107.11	1107.11	1107.11	1107.11	1107.11
297.58	1048.96	1104.85	1104.85	1104.85	1104.85	1104.85
297.52	1035.16	1102.59	1102.59	1102.59	1102.59	1102.59
297.46	1034.14	1100.34	1100.34	1100.34	1100.34	1100.34
297.4	1036.72	1098.08	1098.08	1098.08	1098.08	1098.08
297.34	1021.82	1095.83	1095.83	1095.83	1095.83	1095.83
297.28	992.725	1093.57	1093.57	1093.57	1093.57	1093.57
297.22	994.545	1091.32	1091.32	1091.32	1091.32	1091.32
297.16	1031.19	1089.06	1089.06	1089.06	1089.06	1089.06
297.1	1048.66	1086.81	1086.81	1086.81	1086.81	1086.81
297.04	980.275	1084.55	1084.55	1084.55	1084.55	1084.55
296.98	943.32	1082.3	1082.3	1082.3	1082.3	1082.3
296.92	938.001	1080.04	1080.04	1080.04	1080.04	1080.04
296.86	946.78	1077.78	1077.78	1077.78	1077.78	1077.78
296.8	928.289	1075.53	1075.53	1075.53	1075.53	1075.53
296.74	974.193	1073.27	1073.27	1073.27	1073.27	1073.27
296.68	974.007	1071.02	1071.02	1071.02	1071.02	1071.02
296.62	906.792	1068.76	1068.76	1068.76	1068.76	1068.76
296.56	912.342	1066.51	1066.51	1066.51	1066.51	1066.51
296.5	943.368	1064.25	1064.25	1064.25	1064.25	1064.25
296.44	937.348	1062	1062	1062	1062	1062
296.38	897.133	1059.74	1059.74	1059.74	1059.74	1059.74
296.32	908.145	1057.48	1057.48	1057.48	1057.48	1057.48
296.26	903.634	1055.23	1055.23	1055.23	1055.23	1055.23
296.2	874.639	1052.97	1052.97	1052.97	1052.97	1052.97
296.14	831.709	1050.72	1050.72	1050.72	1050.72	1050.72
296.08	810.193	1048.46	1048.46	1048.46	1048.46	1048.46
296.02	817.725	1046.21	1046.21	1046.21	1046.21	1046.21
295.96	864.979	1043.95	1043.95	1043.95	1043.95	1043.95
295.9	872.972	1041.7	1041.7	1041.7	1041.7	1041.7
295.84	942.696	1039.44	1039.44	1039.44	1039.44	1039.44
295.78	936.986	1037.19	1037.19	1037.19	1037.19	1037.19
295.72	917.232	1034.93	1034.93	1034.93	1034.93	1034.93
295.66	865.844	1032.68	1032.68	1032.68	1032.68	1032.68
295.6	862.667	1030.42	1030.42	1030.42	1030.42	1030.42
295.54	837.79	1028.16	1028.16	1028.16	1028.16	1028.16
295.48	825.961	1025.91	1025.91	1025.91	1025.91	1025.91
295.42	843.552	1023.65	1023.65	1023.65	1023.65	1023.65
295.36	820.434	1021.4	1021.4	1021.4	1021.4	1021.4
295.3	872.062	1019.14	1019.14	1019.14	1019.14	1019.14
295.24	882.682	1016.89	1016.89	1016.89	1016.89	1016.89
295.18	874.028	1014.63	1014.63	1014.63	1014.63	1014.63
295.12	843.302	1012.38	1012.38	1012.38	1012.38	1012.38
295.06	822.35	1010.12	1010.12	1010.12	1010.12	1010.12
295	801.037	1007.87	1007.87	1007.87	1007.87	1007.87
294.94	774.487	1005.61	1005.61	1005.61	1005.61	1005.61
294.88	756.009	1003.36	1003.36	1003.36	1003.36	1003.36
294.82	774.845	1001.1	1001.1	1001.1	1001.1	1001.1
294.76	806.025	998.844	998.844	998.844	998.844	998.844
294.7	797.166	996.589	996.589	996.589	996.589	996.589
294.64	766.256	994.333	994.333	994.333	994.333	994.333
294.58	767.956	992.078	992.078	992.078	992.078	992.078
294.52	764.478	989.823	989.823	989.823	989.823	989.823
294.46	783.729	987.567	987.567	987.567	987.567	987.567
294.4	770.37	985.312	985.312	985.312	985.312	985.312
294.34	760.452	983.056	983.056	983.056	983.056	983.056
294.28	808.044	980.801	980.801	980.801	980.801	980.801
294.22	821.909	978.545	978.545	978.545	978.545	978.545
294.16	822.255	976.29	976.29	976.29	976.29	976.29
294.1	756.857	974.035	974.035	974.035	974.035	974.035
294.04	755.914	971.779	971.779	971.779	971.779	971.779
293.98	724.949	969.524	969.524	969.524	969.524	969.524
293.92	722.099	967.268	967.268	967.268	967.268	967.268
293.86	699.376	965.013	965.013	965.013	965.013	965.013
293.8	756.798	962.758	962.757	962.758	962.757	962.757
293.74	802.327	960.502	960.502	960.502	960.502	960.502
293.68	790.315	958.247	958.247	958.247	958.247	958.247
293.62	731.173	955.991	955.991	955.991	955.991	955.991
293.56	697.261	953.736	953.736	953.736	953.736	953.736
293.5	740.656	951.481	951.48	951.481	951.48	951.48
293.44	765.945	949.226	949.225	949.226	949.225	949.225
293.38	771.842	946.97	946.97	946.97	946.97	946.97
293.32	785.555	944.715	944.714	944.715	944.714	944.714
293.26	732.522	942.46	942.459	942.46	942.459	942.459
293.2	709.07	940.205	940.203	940.205	940.203	940.203
293.14	700.227	937.95	937.948	937.95	937.948	937.948
293.08	676.508	935.695	935.692	935.695	935.692	935.692
293.02	701.298	933.441	933.437	933.441	933.437	933.437
292.96	691.427	931.187	931.182	931.187	931.182	931.182
292.9	673.37	928.933	928.926	928.933	928.926	928.926
292.84	715.044	926.68	926.671	926.68	926.671	926.671
292.78	746.976	924.427	924.415	924.427	924.415	924.415
292.72	726.222	922.175	922.16	922.175	922.16	922.16
292.66	697.954	919.924	919.904	919.924	919.904	919.904
292.6	681.337	917.674	917.649	917.674	917.649	917.649
292.54	692.517	915.426	915.394	915.425	915.394	915.394
292.48	702.186	913.179	913.138	913.179	913.138	913.138
292.42	751.347	910.935	910.883	910.935	910.883	910.883
292.36	763.969	908.693	908.627	908.693	908.628	908.627
292.3	733.23	906.456	906.372	906.456	906.372	906.372
292.24	679.302	904.223	904.116	904.222	904.117	904.116
292.18	675.682	901.995	901.861	901.995	901.862	901.861
292.12	712.677	899.775	899.606	899.774	899.606	899.606
292.06	699.78	897.563	897.35	897.562	897.351	897.35
292	674.309	895.361	895.095	895.36	895.096	895.095
291.94	715.621	893.172	892.839	893.17	892.841	892.839
291.88	715.281	890.998	890.584	890.996	890.586	890.584
291.82	753.275	888.842	888.328	888.84	888.331	888.328
291.76	719.446	886.71	886.073	886.707	886.076	886.073
291.7	719.312	884.605	883.817	884.601	883.821	883.817
291.64	721.619	882.533	881.562	882.528	881.567	881.562
291.58	747.585	880.5	879.307	880.495	879.312	879.307
291.52	722.646	878.516	877.051	878.509	877.058	877.051
291.46	713.268	876.587	874.796	876.579	874.804	874.796
291.4	738.44	874.727	872.54	874.716	872.551	872.54
291.34	766.707	872.947	870.285	872.934	870.298	870.285
291.28	790.009	871.263	868.029	871.247	868.046	868.029
291.22	751.072	869.692	865.774	869.673	865.794	865.774
291.16	724.945	868.255	863.519	868.231	863.543	863.519
291.1	742.091	866.975	861.263	866.946	861.293	861.263
291.04	758.623	865.88	859.008	865.844	859.044	859.008
290.98	721.806	865.002	856.752	864.958	856.796	856.752
290.92	719.551	864.377	854.497	864.324	854.55	854.497
290.86	728.346	864.05	852.242	863.986	852.306	852.242
290.8	714.588	864.067	849.986	863.989	850.064	849.986
290.74	724.662	864.485	847.731	864.391	847.825	847.731
290.68	760.437	865.368	845.475	865.255	845.589	845.475
290.62	750.387	866.79	843.22	866.654	843.356	843.22
290.56	732.831	868.835	840.965	868.671	841.129	840.965
290.5	750.587	871.6	838.709	871.403	838.906	838.709
290.44	738.878	875.193	836.454	874.956	836.69	836.454
290.38	724.766	879.739	834.198	879.456	834.481	834.198
290.32	720.241	885.381	831.943	885.043	832.281	831.943
290.26	722.51	892.281	829.687	891.877	830.091	829.687
290.2	768.982	900.621	827.432	900.141	827.912	827.432
290.14	744.911	910.613	825.177	910.042	825.748	825.177
290.08	702.474	922.501	822.921	921.823	823.599	822.921
290.02	669.468	936.542	820.666	935.738	821.47	820.666
289.96	734.588	953.05	818.41	952.099	819.361	818.41
289.9	760.693	972.377	816.155	971.253	817.279	816.155
289.84	756.133	994.92	813.899	993.594	815.225	813.899
289.78	775.993	1021.13	811.644	1019.57	813.206	811.644
289.72	828.34	1051.54	809.389	1049.7	811.225	809.389
289.66	908.686	1086.72	807.133	1084.56	809.289	807.133
289.6	946.291	1127.34	804.878	1124.81	807.405	804.878
289.54	988.562	1174.18	802.622	1171.22	805.581	802.623
289.48	1094.73	1228.08	800.367	1224.62	803.825	800.367
289.42	1188.3	1290.03	798.111	1286	802.147	798.112
289.36	1284.13	1361.17	795.856	1356.47	800.559	795.857
289.3	1443.79	1442.64	793.601	1437.17	799.072	793.602
289.24	1566.37	1535.82	791.345	1529.46	797.702	791.347
289.18	1730.92	1642.17	789.09	1634.79	796.464	789.092
289.12	1899.32	1763.22	786.834	1754.67	795.377	786.837
289.06	2042.29	1900.49	784.579	1890.61	794.461	784.583
289	2312.79	2055.43	782.323	2044.01	793.738	782.329
288.94	2481.58	2229.16	780.068	2215.99	793.235	780.076
288.88	2629.91	2422.25	777.812	2407.07	792.979	777.823
288.82	2936.39	2634.29	775.557	2616.83	793.003	775.572
288.76	3167.72	2863.39	773.302	2843.33	793.343	773.321
288.7	3417.85	3105.57	771.046	3082.55	794.037	771.072
288.64	3624.77	3354.08	768.791	3327.71	795.131	768.825
288.58	3783.56	3599.14	766.535	3568.95	796.675	766.581
288.52	3885.73	3827.4	764.28	3792.89	798.721	764.34
288.46	3956.55	4023.58	762.024	3984.2	801.331	762.104
288.4	4049.62	4171.85	759.769	4126.95	804.572	759.873
288.34	4094.43	4258.64	757.514	4207.5	808.519	757.649
288.28	4111.06	4275.55	755.258	4217.37	813.256	755.435
288.22	4066.37	4221.38	753.003	4155.28	818.874	753.232
288.16	3944.72	4102.48	750.747	4027.45	825.474	751.044
288.1	3949.1	3931.18	748.492	3846.12	833.17	748.875
288.04	3858.99	3723.11	746.237	3626.77	842.086	746.729
287.98	3750.42	3494.28	743.981	3385.27	852.359	744.612
287.92	3585.46	3258.9	741.726	3135.68	864.143	742.532
287.86	3357.36	3028.1	739.47	2888.93	877.614	740.497
287.8	3128.3	2810.14	737.215	2653.1	892.943	738.519
287.74	2942.74	2609.98	734.959	2432.94	910.345	736.61
287.68	2792.89	2430.43	732.704	2231.01	930.046	734.787
287.62	2681.31	2272.64	730.448	2048.17	952.301	733.069
287.56	2571.11	2136.64	728.193	1884.16	977.39	731.479
287.5	2383.99	2021.82	725.938	1738.03	1005.62	730.046
287.44	2194.88	1927.22	723.682	1608.44	1037.34	728.803
287.38	2125.17	1851.78	721.427	1493.92	1072.92	727.792
287.32	2064.87	1794.44	719.171	1392.93	1112.79	727.058
287.26	2037	1754.25	716.916	1304	1157.42	726.661
287.2	2035.28	1730.43	714.661	1225.77	1207.31	726.667
287.14	2005.79	1722.37	712.405	1156.99	1263.04	727.155
287.08	2077.91	1729.68	710.15	1096.49	1325.27	728.221
287.02	2096.3	1752.15	707.894	1043.34	1394.63	729.972
286.96	2191.39	1789.78	705.639	996.615	1471.91	732.537
286.9	2295.86	1842.76	703.383	955.522	1557.94	736.067
286.84	2370.88	1911.48	701.128	919.374	1653.63	740.737
286.78	2403.31	1996.52	698.873	887.56	1759.95	746.75
286.72	2506.55	2098.61	696.617	859.547	1877.95	754.344
286.66	2694.81	2218.66	694.362	834.865	2008.72	763.79
286.6	2910.04	2357.69	692.106	813.102	2153.4	775.407
286.54	3118.59	2516.85	689.851	793.896	2313.09	789.56
286.48	3304.57	2697.29	687.596	776.928	2488.89	806.672
286.42	3460.25	2900.18	685.34	761.918	2681.71	827.23
286.36	3680.85	3126.64	683.085	748.616	2892.38	851.81
286.3	3906.06	3377.18	680.829	736.815	3120.99	881.033
286.24	4006.55	3652.21	678.574	726.32	3367.39	915.656
286.18	4117.05	3951.36	676.318	716.963	3630.49	956.538
286.12	4225.46	4273.29	674.063	708.597	3908.15	1004.67
286.06	4392.84	4615.47	671.808	701.094	4196.81	1061.18
286	4639.2	4973.89	669.552	694.338	4491.26	1127.4
285.94	4899.17	5342.87	667.297	688.232	4784.4	1204.84
285.88	5072.55	5715.07	665.041	682.687	5067.23	1295.24
285.82	5196.21	6081.75	662.786	677.628	5329.08	1400.62
285.76	5459.7	6433.41	660.53	672.988	5558.19	1523.3
285.7	5863.05	6760.8	658.275	668.708	5742.68	1665.96
285.64	6161.48	7056.21	656.019	664.737	5871.85	1831.66
285.58	6560.31	7315.06	653.764	661.032	5937.55	2024.01
285.52	6889.84	7536.58	651.509	657.554	5935.29	2246.75
285.46	7330.71	7725.3	649.253	654.27	5865.13	2504.41
285.4	7905.33	7890.44	646.998	651.152	5731.48	2801.8
285.34	8359.79	8045.23	644.742	648.174	5542.51	3144.04
285.28	8705.64	8205.49	642.487	645.314	5308.91	3536.24
285.22	8988.96	8387.7	640.231	642.556	5042.56	3983.05
285.16	9513.28	8606.96	637.976	639.882	4755.23	4487.81
285.1	9992.48	8874.73	635.721	637.28	4457.58	5051.31
285.04	10396.9	9196.43	633.465	634.737	4158.62	5670
284.98	10577.6	9568.91	631.21	632.245	3865.44	6333.64
284.92	10768.4	9977.82	628.954	629.795	3583.27	7022.67
284.86	11237	10395.9	626.699	627.38	3315.51	7706.37
284.8	11330	10781.8	624.443	624.993	3064.6	8341.06
284.74	11134.8	11084.8	622.188	622.631	2831.48	8875.07
284.68	11073.6	11251.7	619.933	620.289	2616.41	9254.85
284.62	10948.7	11238.1	617.677	617.963	2419.06	9436.42
284.56	10395.9	11020.4	615.422	615.65	2238.75	9396.81
284.5	9932.67	10602.4	613.166	613.348	2074.53	9140.8
284.44	9497.43	10014	610.911	611.056	1925.35	8699.43
284.38	8786.11	9302.75	608.655	608.77	1790.06	8121.23
284.32	8357.25	8521.59	606.4	606.491	1667.54	7460.36
284.26	8027.07	7719.02	604.145	604.216	1556.7	6766.39
284.2	7300.69	6933.12	601.889	601.946	1456.49	6078.46
284.14	6590.53	6189.98	599.634	599.678	1365.94	5423.63
284.08	5869.4	5504.53	597.378	597.413	1284.11	4817.76
284.02	5001.85	4884.36	595.123	595.15	1210.24	4269.22
283.96	4482.11	4330.22	592.868	592.889	1143.53	3779.53
283.9	4083.35	3839.58	590.612	590.628	1083.29	3346.89
283.84	3620.1	3407.94	588.357	588.369	1028.88	2967.4
283.78	3172.03	3029.84	586.101	586.111	979.746	2636.19
283.72	2803.19	2699.63	583.846	583.853	935.362	2348.11
283.66	2460.56	2411.78	581.59	581.596	895.265	2098.11
283.6	2071.89	2161.2	579.335	579.339	859.035	1881.49
283.54	1829.97	1943.21	577.08	577.083	826.291	1694
283.48	1600.95	1753.7	574.824	574.827	796.69	1531.83
283.42	1446	1588.99	572.569	572.571	769.923	1391.63
283.36	1277.76	1445.81	570.313	570.315	745.698	1270.43
283.3	1126.32	1321.51	568.058	568.059	723.786	1165.78
283.24	1008.66	1213.55	565.802	565.803	703.947	1075.4
283.18	900.349	1119.81	563.547	563.548	685.972	997.382
283.12	806.876	1038.43	561.292	561.292	669.677	930.048
283.06	702.615	967.811	559.036	559.037	654.892	871.956
283	676.498	906.536	556.781	556.781	641.464	821.852
282.94	652.478	853.383	554.525	554.525	629.257	778.651
282.88	608.712	807.284	552.27	552.27	618.145	741.409
282.82	570.946	767.308	550.014	550.015	608.016	709.306
282.76	531.247	732.641	547.759	547.759	598.768	681.632
282.7	517.201	702.576	545.504	545.504	590.309	657.77
282.64	506.342	676.493	543.248	543.248	582.557	637.184
282.58	489.283	653.843	540.993	540.993	575.434	619.402
282.52	455.292	634.176	538.737	538.737	568.877	604.036
282.46	434.065	617.072	536.482	536.482	562.824	590.731
282.4	429.165	602.175	534.226	534.226	557.219	579.182
282.34	439.37	589.173	531.971	531.971	552.014	569.131
282.28	425.089	577.799	529.716	529.716	547.163	560.351
282.22	403.889	567.818	527.46	527.46	542.628	552.651
282.16	389.238	559.03	525.205	525.205	538.373	545.862
282.1	382.566	551.258	522.949	522.949	534.365	539.842
282.04	361.629	544.354	520.694	520.694	530.577	534.471
281.98	363.575	538.186	518.438	518.438	526.982	529.642
281.92	345.632	532.643	516.183	516.183	523.558	525.268
281.86	359.659	527.63	513.928	513.928	520.285	521.273
281.8	352.67	523.065	511.672	511.672	517.144	517.594
281.74	361.9	518.879	509.417	509.417	514.12	514.177
281.68	358.071	515.012	507.161	507.161	511.197	510.976
281.62	350.447	511.412	504.906	504.906	508.364	507.954
281.56	352.806	508.037	502.651	502.651	505.61	505.078
281.5	334.434	504.851	500.395	500.395	502.923	502.323
281.44	319.342	501.822	498.14	498.14	500.296	499.666
281.38	334.074	498.925	495.884	495.884	497.721	497.089
281.32	370.535	496.138	493.629	493.629	495.19	494.577
281.26	378.516	493.443	491.373	491.373	492.699	492.117
281.2	349.685	490.823	489.118	489.118	490.242	489.699
281.14	347.521	488.267	486.863	486.863	487.814	487.315
281.08	332.085	485.763	484.607	484.607	485.411	484.959
281.02	319.006	483.302	482.352	482.352	483.03	482.624
280.96	321.663	480.878	480.096	480.096	480.667	480.306
280.9	318.837	478.483	477.841	477.841	478.321	478.002
280.84	350.009	476.113	475.585	475.585	475.989	475.709
280.78	345.536	473.763	473.33	473.33	473.668	473.425
280.72	331.599	471.43	471.075	471.075	471.358	471.147
280.66	355.205	469.11	468.819	468.819	469.055	468.874
280.6	398.788	466.802	466.564	466.564	466.761	466.605
280.54	349.466	464.504	464.308	464.308	464.473	464.339
280.48	306.78	462.213	462.053	462.053	462.189	462.076
280.42	301.01	459.928	459.797	459.797	459.911	459.815
280.36	301.152	457.649	457.542	457.542	457.636	457.555
280.3	314.748	455.374	455.287	455.287	455.364	455.296
280.24	344.475	453.103	453.031	453.031	453.095	453.038
280.18	336.96	450.834	450.776	450.776	450.829	450.781
280.12	331.155	448.568	448.52	448.52	448.564	448.524
280.06	339.624	446.303	446.265	446.265	446.301	446.268
280	340.808	444.041	444.009	444.009	444.039	444.012
279.94	315.531	441.779	441.754	441.754	441.778	441.755
279.88	309.734	439.519	439.498	439.498	439.518	439.5
279.82	317.296	437.26	437.243	437.243	437.259	437.244
279.76	336.816	435.001	434.988	434.988	435.001	434.988
279.7	362.501	432.743	432.732	432.732	432.743	432.733
279.64	351.965	430.486	430.477	430.477	430.486	430.477
279.58	340.062	428.229	428.221	428.221	428.228	428.222
279.52	356.409	425.972	425.966	425.966	425.972	425.966
279.46	342.702	423.715	423.711	423.711	423.715	423.711
279.4	327.953	421.459	421.455	421.455	421.459	421.455
279.34	317.84	419.203	419.2	419.2	419.203	419.2
279.28	318.274	416.947	416.944	416.944	416.947	416.944
279.22	326.674	414.691	414.689	414.689	414.691	414.689
279.16	314.145	412.435	412.433	412.433	412.435	412.433
279.1	310.519	410.179	410.178	410.178	410.179	410.178
279.04	323.14	407.924	407.923	407.923	407.924	407.923
278.98	305.552	405.668	405.667	405.667	405.668	405.667
278.92	330.884	403.412	403.412	403.412	403.412	403.412
278.86	329.633	401.157	401.156	401.156	401.157	401.156
278.8	317.985	398.901	398.901	398.901	398.901	398.901
278.74	313.422	396.646	396.645	396.645	396.646	396.645
278.68	318.269	394.39	394.39	394.39	394.39	394.39
278.62	316.398	392.135	392.135	392.135	392.135	392.135
278.56	315.761	389.879	389.879	389.879	389.879	389.879
278.5	317.334	387.624	387.624	387.624	387.624	387.624
278.44	296.888	385.368	385.368	385.368	385.368	385.368
278.38	283.438	383.113	383.113	383.113	383.113	383.113
278.32	315.734	380.858	380.858	380.858	380.858	380.858
278.26	331.902	378.602	378.602	378.602	378.602	378.602
278.2	317.825	376.347	376.347	376.347	376.347	376.347
278.14	343.691	374.091	374.091	374.091	374.091	374.091
278.08	331.329	371.836	371.836	371.836	371.836	371.836
278.02	310.268	369.58	369.58	369.58	369.58	369.58
277.96	297.424	367.325	367.325	367.325	367.325	367.325
277.9	315.553	365.07	365.07	365.07	365.07	365.07
277.84	320.214	362.814	362.814	362.814	362.814	362.814
277.78	324.648	360.559	360.559	360.559	360.559	360.559
277.72	333.298	358.303	358.303	358.303	358.303	358.303
277.66	349.053	356.048	356.048	356.048	356.048	356.048
277.6	346.805	353.792	353.792	353.792	353.792	353.792
277.54	348.752	351.537	351.537	351.537	351.537	351.537
277.48	323.376	349.281	349.281	349.281	349.281	349.281
277.42	314.015	347.026	347.026	347.026	347.026	347.026
277.36	317.779	344.771	344.771	344.771	344.771	344.771
277.3	340.753	342.515	342.515	342.515	342.515	342.515
277.24	347.589	340.26	340.26	340.26	340.26	340.26

## Sheet: Fig. 1j
Binding energy (eV)	Intensity
544.5	8127.13	524.7	6852.74	6852.74	6852.74	6852.74	544.5	8109.65
544.4	7960.05	524.72	6852.74	6852.74	6852.74	6852.74	544.4	8107.37
544.3	8008.62	524.74	6852.74	6852.74	6852.74	6852.74	544.3	8103.52
544.2	8358.19	524.759	6852.74	6852.74	6852.74	6852.74	544.2	8088.36
544.1	8516.59	524.779	6852.74	6852.74	6852.74	6852.74	544.1	8060.13
544	8555.36	524.799	6852.74	6852.74	6852.74	6852.74	544	8021.06
543.9	8250.2	524.819	6852.74	6852.74	6852.74	6852.74	543.9	7972.12
543.8	8220.26	524.839	6852.74	6852.74	6852.74	6852.74	543.8	7920.8
543.7	8235.82	524.859	6852.74	6852.74	6852.74	6852.74	543.7	7872.28
543.6	8181.76	524.878	6852.74	6852.74	6852.74	6852.74	543.6	7829.94
543.5	8098.79	524.898	6852.74	6852.74	6852.74	6852.74	543.5	7789.61
543.4	7984.61	524.918	6852.74	6852.74	6852.74	6852.74	543.4	7751.57
543.3	7953.2	524.938	6852.74	6852.74	6852.74	6852.74	543.3	7719.06
543.2	7849.63	524.958	6852.74	6852.74	6852.74	6852.74	543.2	7691.11
543.1	7856.49	524.977	6852.74	6852.74	6852.74	6852.74	543.1	7668.01
543	7779.19	524.997	6852.74	6852.74	6852.74	6852.74	543	7651.28
542.9	7623.84	525.017	6852.74	6852.74	6852.74	6852.74	542.9	7638.52
542.8	7710.62	525.037	6852.74	6852.74	6852.74	6852.74	542.8	7625.91
542.7	7774.01	525.057	6852.74	6852.74	6852.74	6852.74	542.7	7614.32
542.6	7745.56	525.077	6852.74	6852.74	6852.74	6852.74	542.6	7600.14
542.5	7815.47	525.096	6852.74	6852.74	6852.74	6852.74	542.5	7578.32
542.4	7849.62	525.116	6852.74	6852.74	6852.74	6852.74	542.4	7556.56
542.3	7601.76	525.136	6852.74	6852.74	6852.74	6852.74	542.3	7537.02
542.2	7578.49	525.156	6852.74	6852.74	6852.74	6852.74	542.2	7516.3
542.1	7694.49	525.176	6852.74	6852.74	6852.74	6852.74	542.1	7501.72
542	7468.46	525.196	6852.74	6852.74	6852.74	6852.74	542	7492.02
541.9	7574.89	525.215	6852.74	6852.74	6852.74	6852.74	541.9	7482.11
541.8	7548.11	525.235	6852.74	6852.74	6852.74	6852.74	541.8	7468.72
541.7	7653.2	525.255	6852.74	6852.74	6852.74	6852.74	541.7	7460.28
541.6	7419.15	525.275	6852.74	6852.74	6852.74	6852.74	541.6	7446.31
541.5	7628.9	525.295	6852.74	6852.74	6852.74	6852.74	541.5	7432.12
541.4	7501.99	525.314	6852.74	6852.74	6852.74	6852.74	541.4	7419.82
541.3	7390.14	525.334	6852.74	6852.74	6852.74	6852.74	541.3	7410.98
541.2	7439.62	525.354	6852.74	6852.74	6852.74	6852.74	541.2	7399.35
541.1	7466.78	525.374	6852.74	6852.74	6852.74	6852.74	541.1	7387.9
541	7547.01	525.394	6852.74	6852.74	6852.74	6852.74	541	7373.78
540.9	7533.83	525.414	6852.74	6852.74	6852.74	6852.74	540.9	7353.82
540.8	7537.99	525.433	6852.74	6852.74	6852.74	6852.74	540.8	7328.19
540.7	7558.97	525.453	6852.74	6852.74	6852.74	6852.74	540.7	7299.79
540.6	7450.99	525.473	6852.74	6852.74	6852.74	6852.74	540.6	7269.16
540.5	7499.66	525.493	6852.74	6852.74	6852.74	6852.74	540.5	7238.43
540.4	7395.97	525.513	6852.74	6852.74	6852.74	6852.74	540.4	7212.46
540.3	7207.82	525.532	6852.74	6852.74	6852.74	6852.74	540.3	7193.19
540.2	7170.96	525.552	6852.74	6852.74	6852.74	6852.74	540.2	7174.03
540.1	7351.91	525.572	6852.74	6852.74	6852.74	6852.74	540.1	7157.09
540	7318.6	525.592	6852.74	6852.74	6852.74	6852.74	540	7144.7
539.9	7130.64	525.612	6852.74	6852.74	6852.74	6852.74	539.9	7135.72
539.8	7005.6	525.632	6852.74	6852.74	6852.74	6852.74	539.8	7125.84
539.7	7154.23	525.651	6852.74	6852.74	6852.74	6852.74	539.7	7120.64
539.6	7109.2	525.671	6852.74	6852.74	6852.74	6852.74	539.6	7115.41
539.5	7281.37	525.691	6852.74	6852.74	6852.74	6852.74	539.5	7104.48
539.4	7318.45	525.711	6852.74	6852.74	6852.74	6852.74	539.4	7092.18
539.3	7000.65	525.731	6852.74	6852.74	6852.74	6852.74	539.3	7078.78
539.2	7133.58	525.75	6852.74	6852.74	6852.74	6852.74	539.2	7061.54
539.1	7193.87	525.77	6852.74	6852.74	6852.74	6852.74	539.1	7041.77
539	7301.41	525.79	6852.74	6852.74	6852.74	6852.74	539	7023.36
538.9	7174.77	525.81	6852.74	6852.74	6852.74	6852.74	538.9	6999.29
538.8	7143.79	525.83	6852.74	6852.74	6852.74	6852.74	538.8	6974.99
538.7	7040.94	525.85	6852.74	6852.74	6852.74	6852.74	538.7	6948.62
538.6	7175.58	525.869	6852.74	6852.74	6852.74	6852.74	538.6	6929.64
538.5	6901.38	525.889	6852.74	6852.74	6852.74	6852.74	538.5	6914.4
538.4	6950.11	525.909	6852.74	6852.74	6852.74	6852.74	538.4	6901.01
538.3	7009.52	525.929	6852.74	6852.74	6852.74	6852.74	538.3	6891.81
538.2	6822.21	525.949	6852.74	6852.74	6852.74	6852.74	538.2	6891.81
538.1	6770.55	525.968	6852.74	6852.74	6852.74	6852.74	538.1	6891.56
538	6914.64	525.988	6852.74	6852.74	6852.74	6852.74	538	6890.13
537.9	6996.06	526.008	6852.74	6852.74	6852.74	6852.74	537.9	6889.99
537.8	6947.19	526.028	6852.74	6852.74	6852.74	6852.74	537.8	6889.8
537.7	6960.62	526.048	6852.74	6852.74	6852.74	6852.74	537.7	6889.46
537.6	7206.77	526.068	6852.74	6852.74	6852.74	6852.74	537.6	6889.08
537.5	7037.37	526.087	6852.74	6852.74	6852.74	6852.74	537.5	6888.73
537.4	6907.6	526.107	6852.74	6852.74	6852.74	6852.74	537.4	6888.31
537.3	7139.41	526.127	6852.74	6852.74	6852.74	6852.74	537.3	6887.91
537.2	6893.42	526.147	6852.74	6852.74	6852.74	6852.74	537.2	6887.66
537.1	6793.67	526.167	6852.74	6852.74	6852.74	6852.74	537.1	6887.42
537	6969.54	526.186	6852.74	6852.74	6852.74	6852.74	537	6887.16
536.9	6973.35	526.206	6852.74	6852.74	6852.74	6852.74	536.9	6886.96
536.8	6950.38	526.226	6852.74	6852.74	6852.74	6852.74	536.8	6886.8
536.7	6789.65	526.246	6852.74	6852.74	6852.74	6852.74	536.7	6886.56
536.6	7019.18	526.266	6852.74	6852.74	6852.74	6852.74	536.6	6886.3
536.5	7008.5	526.286	6852.74	6852.74	6852.74	6852.74	536.5	6886.03
536.4	7022.03	526.305	6852.74	6852.74	6852.74	6852.74	536.4	6885.78
536.3	6873.92	526.325	6852.74	6852.74	6852.74	6852.74	536.3	6885.47
536.2	6987.77	526.345	6852.74	6852.74	6852.74	6852.74	536.2	6885.16
536.1	7004.46	526.365	6852.74	6852.74	6852.74	6852.74	536.1	6884.78
536	7181.5	526.385	6852.74	6852.74	6852.74	6852.74	536	6884.39
535.9	7072.74	526.404	6852.74	6852.74	6852.74	6852.74	535.9	6883.88
535.8	7252.07	526.424	6852.74	6852.74	6852.74	6852.74	535.8	6883.22
535.7	7387.35	526.444	6852.74	6852.74	6852.74	6852.74	535.7	6882.51
535.6	7179.97	526.464	6852.74	6852.74	6852.74	6852.74	535.6	6881.74
535.5	7322	526.484	6852.74	6852.74	6852.74	6852.74	535.5	6880.8
535.4	7589.26	526.504	6852.74	6852.74	6852.74	6852.74	535.4	6879.7
535.3	7729.85	526.523	6852.74	6852.74	6852.74	6852.74	535.3	6878.49
535.2	7685.2	526.543	6852.74	6852.74	6852.74	6852.74	535.2	6877.04
535.1	7901.71	526.563	6852.74	6852.74	6852.74	6852.74	535.1	6875.27
535	8246.07	526.583	6852.74	6852.74	6852.74	6852.74	535	6873.27
534.9	8296.55	526.603	6852.74	6852.74	6852.74	6852.74	534.9	6871.05
534.8	8335.16	526.623	6852.74	6852.74	6852.74	6852.74	534.8	6868.48
534.7	8721.77	526.642	6852.74	6852.74	6852.74	6852.74	534.7	6865.45
534.6	9252.27	526.662	6852.74	6852.74	6852.74	6852.74	534.6	6861.95
534.5	9634.42	526.682	6852.74	6852.74	6852.74	6852.74	534.5	6857.92
534.4	9841.72	526.702	6852.74	6852.74	6852.74	6852.74	534.4	6853.09
534.3	10699.9	526.722	6852.74	6852.74	6852.74	6852.74	534.3	6847.34
534.2	11432.7	526.741	6852.74	6852.74	6852.74	6852.74	534.2	6840.63
534.1	12047.7	526.761	6852.74	6852.74	6852.74	6852.74	534.1	6832.82
534	12881.2	526.781	6852.74	6852.74	6852.74	6852.74	534	6823.72
533.9	13638.1	526.801	6852.74	6852.74	6852.74	6852.74	533.9	6813.38
533.8	14318.1	526.821	6852.74	6852.74	6852.74	6852.74	533.8	6801.75
533.7	15242	526.841	6852.74	6852.74	6852.74	6852.74	533.7	6788.56
533.6	16615.3	526.86	6852.74	6852.74	6852.74	6852.74	533.6	6773.82
533.5	17393.3	526.88	6852.74	6852.74	6852.74	6852.74	533.5	6757.58
533.4	18047.9	526.9	6852.74	6852.74	6852.74	6852.74	533.4	6739.56
533.3	19520.6	526.92	6852.74	6852.74	6852.74	6852.74	533.3	6719.73
533.2	20526.6	526.94	6852.74	6852.74	6852.74	6852.74	533.2	6698.21
533.1	21534.7	526.959	6852.74	6852.74	6852.74	6852.74	533.1	6675.01
533	22285.7	526.979	6852.74	6852.74	6852.74	6852.74	533	6650.11
532.9	23003.2	526.999	6852.74	6852.74	6852.74	6852.74	532.9	6623.62
532.8	24095.6	527.019	6852.74	6852.74	6852.75	6852.75	532.8	6595.61
532.7	24943.9	527.039	6852.74	6852.74	6852.75	6852.75	532.7	6565.95
532.6	26264.5	527.059	6852.74	6852.74	6852.75	6852.75	532.6	6534.51
532.5	27465.7	527.078	6852.74	6852.74	6852.75	6852.75	532.5	6501.17
532.4	28488.4	527.098	6852.74	6852.74	6852.75	6852.75	532.4	6465.97
532.3	29446.9	527.118	6852.74	6852.74	6852.75	6852.75	532.3	6428.81
532.2	30618.2	527.138	6852.74	6852.74	6852.75	6852.75	532.2	6389.89
532.1	31318.3	527.158	6852.74	6852.74	6852.75	6852.75	532.1	6349.26
532	32342	527.177	6852.74	6852.74	6852.75	6852.75	532	6307.1
531.9	32867.4	527.197	6852.74	6852.74	6852.75	6852.75	531.9	6263.48
531.8	33580.4	527.217	6852.74	6852.74	6852.76	6852.76	531.8	6218.62
531.7	34084.3	527.237	6852.74	6852.74	6852.76	6852.76	531.7	6172.83
531.6	33891.6	527.257	6852.74	6852.74	6852.76	6852.76	531.6	6126.59
531.5	33438.4	527.277	6852.74	6852.74	6852.76	6852.76	531.5	6080.3
531.4	32819.2	527.296	6852.74	6852.74	6852.76	6852.76	531.4	6034.53
531.3	31831.9	527.316	6852.74	6852.74	6852.77	6852.77	531.3	5989.8
531.2	30800.6	527.336	6852.74	6852.74	6852.77	6852.77	531.2	5946.35
531.1	29864.2	527.356	6852.74	6852.74	6852.77	6852.77	531.1	5904.59
531	28225.2	527.376	6852.74	6852.74	6852.78	6852.78	531	5864.94
530.9	26353.7	527.395	6852.74	6852.74	6852.78	6852.78	530.9	5827.77
530.8	24287.7	527.415	6852.74	6852.74	6852.78	6852.78	530.8	5793.4
530.7	22319.2	527.435	6852.74	6852.74	6852.79	6852.79	530.7	5762.1
530.6	20602.9	527.455	6852.74	6852.74	6852.79	6852.79	530.6	5733.99
530.5	18611.1	527.475	6852.74	6852.74	6852.8	6852.8	530.5	5709.1
530.4	16661.9	527.495	6852.74	6852.74	6852.81	6852.81	530.4	5687.17
530.3	15408.1	527.514	6852.74	6852.74	6852.81	6852.81	530.3	5668.07
530.2	13784	527.534	6852.74	6852.74	6852.82	6852.82	530.2	5651.72
530.1	12391.3	527.554	6852.74	6852.74	6852.83	6852.83	530.1	5637.93
530	10919.8	527.574	6852.74	6852.74	6852.84	6852.84	530	5626.34
529.9	10051.7	527.594	6852.74	6852.74	6852.85	6852.85	529.9	5616.86
529.8	9089.26	527.614	6852.74	6852.74	6852.86	6852.86	529.8	5609.14
529.7	8530.56	527.633	6852.74	6852.74	6852.87	6852.87	529.7	5602.86
529.6	8089.66	527.653	6852.74	6852.74	6852.88	6852.88	529.6	5597.73
529.5	7474.63	527.673	6852.74	6852.74	6852.89	6852.9	529.5	5593.62
529.4	6999.32	527.693	6852.74	6852.74	6852.91	6852.91	529.4	5590.29
529.3	6727.31	527.713	6852.74	6852.74	6852.93	6852.93	529.3	5587.66
529.2	6458.37	527.732	6852.74	6852.74	6852.94	6852.95	529.2	5585.58
529.1	6457.04	527.752	6852.74	6852.74	6852.96	6852.97	529.1	5583.9
529	6254.7	527.772	6852.74	6852.75	6852.98	6852.99	529	5582.52
528.9	6134.55	527.792	6852.74	6852.75	6853.01	6853.02	528.9	5581.37
528.8	6004.04	527.812	6852.74	6852.75	6853.03	6853.04	528.8	5580.38
528.7	5981.07	527.832	6852.74	6852.75	6853.06	6853.07	528.7	5579.55
528.6	6007	527.851	6852.74	6852.75	6853.09	6853.1	528.6	5578.81
528.5	5946.66	527.871	6852.74	6852.75	6853.12	6853.14	528.5	5578.05
528.4	6201.98	527.891	6852.74	6852.75	6853.16	6853.18	528.4	5577.29
528.3	6004.02	527.911	6852.74	6852.76	6853.2	6853.22	528.3	5576.56
528.2	5890.57	527.931	6852.74	6852.76	6853.24	6853.26	528.2	5575.87
528.1	5900.31	527.95	6852.74	6852.76	6853.28	6853.31	528.1	5575.14
528	6035.68	527.97	6852.74	6852.77	6853.33	6853.37	528	5574.49
527.9	5977.55	527.99	6852.74	6852.77	6853.39	6853.43	527.9	5573.84
527.8	5983.89	528.01	6852.75	6852.78	6853.45	6853.49	527.8	5573.23
527.7	5808.77	528.03	6852.75	6852.78	6853.51	6853.56	527.7	5572.68
527.6	5664.29	528.05	6852.75	6852.79	6853.58	6853.64	527.6	5572.3
527.5	5578.08	528.069	6852.75	6852.8	6853.65	6853.72	527.5	5572.01
527.4	5687.89	528.089	6852.75	6852.81	6853.73	6853.82	527.4	5571.83
527.3	5633.7	528.109	6852.76	6852.82	6853.82	6853.92	527.3	5571.69
527.2	5714.13	528.129	6852.76	6852.83	6853.92	6854.03	527.2	5571.54
527.1	5687.18	528.149	6852.77	6852.84	6854.02	6854.15	527.1	5571.32
527	5805.53	528.168	6852.77	6852.86	6854.13	6854.28	527	5571.08
526.9	5705.74	528.188	6852.78	6852.88	6854.25	6854.43	526.9	5570.84
526.8	5662.21	528.208	6852.79	6852.9	6854.38	6854.59	526.8	5570.64
526.7	5583.67	528.228	6852.79	6852.92	6854.52	6854.76	526.7	5570.43
526.6	5729.9	528.248	6852.81	6852.95	6854.67	6854.95	526.6	5570.26
526.5	5666.98	528.268	6852.82	6852.98	6854.84	6855.16	526.5	5570.13
526.4	5592.78	528.287	6852.83	6853.02	6855.01	6855.39	526.4	5570.01
526.3	5627.95	528.307	6852.85	6853.06	6855.2	6855.64	526.3	5569.92
526.2	5503.25	528.327	6852.88	6853.11	6855.41	6855.92	526.2	5569.91
526.1	5500.93	528.347	6852.9	6853.16	6855.63	6856.22	526.1	5569.89
526	5680.66	528.367	6852.93	6853.22	6855.87	6856.55	526	5569.88
525.9	5546.66	528.386	6852.97	6853.29	6856.13	6856.91	525.9	5569.85
525.8	5709.08	528.406	6853.01	6853.37	6856.41	6857.31	525.8	5569.77
525.7	5652.46	528.426	6853.06	6853.46	6856.71	6857.75	525.7	5569.63
525.6	5667.73	528.446	6853.12	6853.56	6857.03	6858.23	525.6	5569.52
525.5	5616.14	528.466	6853.19	6853.68	6857.37	6858.76	525.5	5569.38
525.4	5604.83	528.486	6853.27	6853.8	6857.75	6859.35	525.4	5569.27
525.3	5641.82	528.505	6853.37	6853.95	6858.15	6859.99	525.3	5569.19
525.2	5544.5	528.525	6853.48	6854.12	6858.58	6860.69	525.2	5569.17
525.1	5518.02	528.545	6853.61	6854.3	6859.04	6861.47	525.1	5582.69
525	5536.66	528.565	6853.76	6854.51	6859.53	6862.33	525	5596.22
524.9	5679.46	528.585	6853.94	6854.75	6860.07	6863.27	524.9	5609.74
524.8	5704.82	528.605	6854.14	6855.01	6860.64	6864.31	524.8	5640.31
524.7	5836.79	528.624	6854.37	6855.31	6861.25	6865.46	524.7	5750.45
		528.644	6854.64	6855.65	6861.91	6866.72
		528.664	6854.96	6856.02	6862.61	6868.11
		528.684	6855.32	6856.44	6863.36	6869.64
		528.704	6855.73	6856.92	6864.17	6871.34
		528.723	6856.2	6857.44	6865.03	6873.2
		528.743	6856.75	6858.03	6865.96	6875.26
		528.763	6857.37	6858.69	6866.94	6877.53
		528.783	6858.08	6859.43	6868	6880.03
		528.803	6858.89	6860.25	6869.13	6882.79
		528.823	6859.81	6861.16	6870.33	6885.83
		528.842	6860.86	6862.18	6871.62	6889.18
		528.862	6862.05	6863.31	6872.99	6892.87
		528.882	6863.39	6864.56	6874.46	6896.93
		528.902	6864.91	6865.95	6876.02	6901.41
		528.922	6866.63	6867.5	6877.69	6906.34
		528.941	6868.57	6869.21	6879.46	6911.76
		528.961	6870.74	6871.1	6881.35	6917.72
		528.981	6873.19	6873.19	6883.37	6924.27
		529.001	6875.93	6875.5	6885.51	6931.47
		529.021	6879	6878.05	6887.79	6939.37
		529.041	6882.44	6880.86	6890.22	6948.04
		529.06	6886.27	6883.96	6892.79	6957.54
		529.08	6890.53	6887.37	6895.53	6967.96
		529.1	6895.28	6891.12	6898.44	6979.36
		529.12	6900.54	6895.24	6901.53	6991.83
		529.14	6906.38	6899.76	6904.81	7005.47
		529.159	6912.84	6904.71	6908.29	7020.36
		529.179	6919.97	6910.14	6911.98	7036.61
		529.199	6927.84	6916.08	6915.89	7054.32
		529.219	6936.49	6922.57	6920.03	7073.62
		529.239	6946	6929.67	6924.42	7094.61
		529.259	6956.44	6937.41	6929.06	7117.44
		529.278	6967.86	6945.86	6933.98	7142.22
		529.298	6980.35	6955.06	6939.18	7169.11
		529.318	6993.98	6965.07	6944.69	7198.25
		529.338	7008.82	6975.95	6950.5	7229.8
		529.358	7024.96	6987.77	6956.64	7263.9
		529.377	7042.48	7000.61	6963.13	7300.75
		529.397	7061.47	7014.52	6969.99	7340.49
		529.417	7082	7029.59	6977.22	7383.33
		529.437	7104.17	7045.89	6984.84	7429.43
		529.457	7128.07	7063.52	6992.89	7479
		529.477	7153.77	7082.56	7001.36	7532.22
		529.496	7181.38	7103.11	7010.29	7589.3
		529.516	7210.96	7125.26	7019.7	7650.44
		529.536	7242.62	7149.12	7029.6	7715.86
		529.556	7276.42	7174.79	7040.02	7785.75
		529.576	7312.46	7202.38	7050.98	7860.34
		529.596	7350.79	7232.01	7062.51	7939.83
		529.615	7391.51	7263.8	7074.62	8024.45
		529.635	7434.66	7297.87	7087.34	8114.39
		529.655	7480.31	7334.36	7100.7	8209.89
		529.675	7528.51	7373.38	7114.73	8311.14
		529.695	7579.3	7415.09	7129.44	8418.36
		529.714	7632.71	7459.62	7144.88	8531.74
		529.734	7688.78	7507.12	7161.06	8651.48
		529.754	7747.51	7557.73	7178.02	8777.78
		529.774	7808.91	7611.6	7195.78	8910.81
		529.794	7872.96	7668.89	7214.37	9050.75
		529.814	7939.64	7729.75	7233.84	9197.76
		529.833	8008.92	7794.35	7254.2	9351.99
		529.853	8080.73	7862.83	7275.5	9513.58
		529.873	8155.02	7935.37	7297.75	9682.67
		529.893	8231.69	8012.13	7321.01	9859.35
		529.913	8310.66	8093.26	7345.3	10043.7
		529.932	8391.79	8178.93	7370.66	10235.9
		529.952	8474.96	8269.31	7397.12	10435.9
		529.972	8560.02	8364.55	7424.72	10643.8
		529.992	8646.8	8464.81	7453.49	10859.6
		530.012	8735.11	8570.25	7483.48	11083.4
		530.032	8824.77	8681.02	7514.73	11315
		530.051	8915.54	8797.26	7547.26	11554.6
		530.071	9007.19	8919.13	7581.12	11802
		530.091	9099.49	9046.75	7616.35	12057.1
		530.111	9192.18	9180.26	7652.98	12319.9
		530.131	9284.97	9319.78	7691.06	12590.3
		530.15	9377.58	9465.42	7730.63	12868.2
		530.17	9469.73	9617.29	7771.72	13153.3
		530.19	9561.1	9775.48	7814.39	13445.5
		530.21	9651.38	9940.08	7858.66	13744.6
		530.23	9740.27	10111.2	7904.57	14050.5
		530.25	9827.44	10288.8	7952.18	14362.9
		530.269	9912.57	10473	8001.51	14681.6
		530.289	9995.33	10663.8	8052.61	15006.2
		530.309	10075.4	10861.2	8105.52	15336.6
		530.329	10152.5	11065.2	8160.28	15672.5
		530.349	10226.3	11275.8	8216.93	16013.5
		530.368	10296.4	11493	8275.5	16359.5
		530.388	10362.7	11716.7	8336.04	16709.9
		530.408	10424.8	11946.8	8398.58	17064.6
		530.428	10482.4	12183.2	8463.15	17423.3
		530.448	10535.4	12425.8	8529.81	17785.5
		530.468	10583.4	12674.4	8598.57	18150.9
		530.487	10626.2	12929	8669.48	18519.2
		530.507	10663.8	13189.2	8742.58	18890.1
		530.527	10695.9	13454.9	8817.88	19263.2
		530.547	10722.3	13725.9	8895.42	19638.1
		530.567	10742.9	14001.9	8975.24	20014.6
		530.586	10757.7	14282.6	9057.36	20392.2
		530.606	10766.6	14567.6	9141.8	20770.6
		530.626	10769.6	14856.8	9228.6	21149.5
		530.646	10766.5	15149.7	9317.78	21528.5
		530.666	10757.5	15446	9409.36	21907.3
		530.686	10742.6	15745.2	9503.35	22285.6
		530.705	10721.8	16046.9	9599.78	22663
		530.725	10695.2	16350.7	9698.66	23039.2
		530.745	10663.1	16656.2	9800.01	23413.8
		530.765	10625.4	16962.8	9903.84	23786.6
		530.785	10582.4	17270.1	10010.2	24157.2
		530.804	10534.3	17577.6	10119	24525.3
		530.824	10481.2	17884.7	10230.3	24890.7
		530.844	10423.5	18190.8	10344.1	25252.9
		530.864	10361.3	18495.4	10460.4	25611.6
		530.884	10295	18798	10579.2	25966.7
		530.904	10224.7	19098	10700.4	26317.7
		530.923	10150.9	19394.8	10824.2	26664.3
		530.943	10073.7	19687.7	10950.4	27006.3
		530.963	9993.58	19976.2	11079	27343.4
		530.983	9910.77	20259.8	11210.1	27675.2
		531.003	9825.59	20537.7	11343.6	28001.4
		531.023	9738.38	20809.4	11479.4	28321.7
		531.042	9649.46	21074.4	11617.6	28635.9
		531.062	9559.15	21331.9	11758.1	28943.7
		531.082	9467.76	21581.5	11900.9	29244.6
		531.102	9375.6	21822.6	12045.8	29538.5
		531.122	9282.98	22054.5	12193	29825.1
		531.141	9190.19	22276.9	12342.3	30103.9
		531.161	9097.51	22489.1	12493.7	30374.8
		531.181	9005.22	22690.6	12647.1	30637.5
		531.201	8913.58	22881	12802.5	30891.7
		531.221	8822.83	23059.8	12959.8	31137
		531.241	8733.21	23226.6	13118.9	31373.3
		531.26	8644.92	23380.9	13279.8	31600.2
		531.28	8558.18	23522.4	13442.4	31817.5
		531.3	8473.16	23650.7	13606.5	32024.9
		531.32	8390.03	23765.5	13772.2	32222.3
		531.34	8308.94	23866.5	13939.4	32409.3
		531.359	8230.03	23953.4	14107.8	32585.8
		531.379	8153.4	24026.1	14277.6	32751.5
		531.399	8079.17	24084.3	14448.4	32906.4
		531.419	8007.41	24127.8	14620.4	33050.1
		531.439	7938.19	24156.7	14793.2	33182.7
		531.459	7871.56	24170.8	14967	33303.8
		531.478	7807.57	24170	15141.4	33413.5
		531.498	7746.23	24154.4	15316.5	33511.6
		531.518	7687.55	24124	15492	33598.1
		531.538	7631.54	24078.9	15667.9	33672.9
		531.558	7578.18	24019.3	15844.1	33736
		531.577	7527.45	23945.1	16020.4	33787.5
		531.597	7479.3	23856.7	16196.6	33827.2
		531.617	7433.71	23754.3	16372.8	33855.3
		531.637	7390.61	23638.1	16548.6	33871.9
		531.657	7349.95	23508.5	16724.1	33877
		531.677	7311.66	23365.7	16898.9	33870.8
		531.696	7275.67	23210	17073.1	33853.4
		531.716	7241.92	23042	17246.5	33825
		531.736	7210.31	22862	17418.9	33785.7
		531.756	7180.76	22670.4	17590.1	33735.9
		531.776	7153.2	22467.8	17760.1	33675.6
		531.795	7127.54	22254.5	17928.7	33605.3
		531.815	7103.68	22031.1	18095.7	33525.1
		531.835	7081.55	21798.2	18261	33435.3
		531.855	7061.05	21556.2	18424.4	33336.2
		531.875	7042.09	21305.8	18585.8	33228.3
		531.895	7024.6	21047.5	18745.1	33111.7
		531.914	7008.49	20781.8	18902	32986.9
		531.934	6993.67	20509.4	19056.5	32854.2
		531.954	6980.07	20230.9	19208.4	32713.9
		531.974	6967.61	19946.8	19357.6	32566.5
		531.994	6956.2	19657.8	19503.8	32412.4
		532.014	6945.79	19364.4	19647	32251.8
		532.033	6936.3	19067.3	19787.1	32085.2
		532.053	6927.66	18767.1	19923.8	31913.1
		532.073	6919.81	18464.2	20057.1	31735.6
		532.093	6912.69	18159.4	20186.8	31553.4
		532.113	6906.25	17853.1	20312.7	31366.6
		532.132	6900.43	17546	20434.8	31175.8
		532.152	6895.17	17238.6	20553	30981.2
		532.172	6890.44	16931.3	20667	30783.3
		532.192	6886.18	16624.8	20776.9	30582.3
		532.212	6882.36	16319.4	20882.4	30378.7
		532.232	6878.94	16015.8	20983.4	30172.7
		532.251	6875.87	15714.3	21079.9	29964.6
		532.271	6873.13	15415.4	21171.8	29754.8
		532.291	6870.69	15119.5	21258.9	29543.5
		532.311	6868.52	14826.9	21341.1	29331.1
		532.331	6866.59	14538.2	21418.5	29117.7
		532.35	6864.88	14253.5	21490.8	28903.7
		532.37	6863.36	13973.3	21558	28689.2
		532.39	6862.02	13697.8	21620	28474.4
		532.41	6860.83	13427.4	21676.8	28259.6
		532.43	6859.79	13162.2	21728.3	28044.9
		532.45	6858.87	12902.6	21774.5	27830.4
		532.469	6858.06	12648.6	21815.2	27616.4
		532.489	6857.36	12400.6	21850.5	27403
		532.509	6856.74	12158.6	21880.3	27190.2
		532.529	6856.19	11922.8	21904.6	26978.1
		532.549	6855.72	11693.4	21923.3	26767
		532.568	6855.31	11470.4	21936.5	26556.7
		532.588	6854.95	11253.9	21944	26347.4
		532.608	6854.64	11043.9	21946	26139.1
		532.628	6854.37	10840.6	21942.4	25931.8
		532.648	6854.13	10643.9	21933.1	25725.7
		532.668	6853.93	10453.7	21918.3	25520.5
		532.687	6853.76	10270.2	21898	25316.5
		532.707	6853.61	10093.3	21872.1	25113.5
		532.727	6853.48	9922.88	21840.6	24911.5
		532.747	6853.37	9758.94	21803.7	24710.6
		532.767	6853.27	9601.4	21761.4	24510.6
		532.786	6853.19	9450.17	21713.6	24311.5
		532.806	6853.12	9305.17	21660.6	24113.4
		532.826	6853.06	9166.27	21602.2	23916.1
		532.846	6853.01	9033.37	21538.6	23719.5
		532.866	6852.97	8906.35	21469.9	23523.7
		532.886	6852.93	8785.07	21396.1	23328.6
		532.905	6852.9	8669.39	21317.3	23134.1
		532.925	6852.88	8559.18	21233.6	22940.2
		532.945	6852.85	8454.28	21145.1	22746.7
		532.965	6852.83	8354.54	21051.8	22553.7
		532.985	6852.82	8259.81	20954	22361.1
		533.005	6852.81	8169.92	20851.6	22168.8
		533.024	6852.79	8084.72	20744.8	21976.8
		533.044	6852.78	8004.04	20633.7	21785.1
		533.064	6852.78	7927.73	20518.5	21593.5
		533.084	6852.77	7855.61	20399.1	21402
		533.104	6852.77	7787.54	20275.9	21210.7
		533.123	6852.76	7723.33	20148.8	21019.4
		533.143	6852.76	7662.84	20018	20828.1
		533.163	6852.75	7605.91	19883.7	20636.9
		533.183	6852.75	7552.38	19746	20445.7
		533.203	6852.75	7502.1	19605	20254.4
		533.223	6852.75	7454.92	19460.9	20063.1
		533.242	6852.75	7410.68	19313.8	19871.7
		533.262	6852.74	7369.25	19163.8	19680.3
		533.282	6852.74	7330.49	19011.1	19488.9
		533.302	6852.74	7294.26	18855.9	19297.4
		533.322	6852.74	7260.43	18698.2	19105.9
		533.341	6852.74	7228.87	18538.3	18914.4
		533.361	6852.74	7199.45	18376.3	18723
		533.381	6852.74	7172.06	18212.3	18531.6
		533.401	6852.74	7146.59	18046.5	18340.3
		533.421	6852.74	7122.91	17879	18149.2
		533.441	6852.74	7100.93	17710	17958.2
		533.46	6852.74	7080.54	17539.6	17767.4
		533.48	6852.74	7061.65	17368	17576.9
		533.5	6852.74	7044.16	17195.3	17386.7
		533.52	6852.74	7027.98	17021.7	17196.9
		533.54	6852.74	7013.04	16847.3	17007.6
		533.559	6852.74	6999.24	16672.2	16818.7
		533.579	6852.74	6986.51	16496.6	16630.4
		533.599	6852.74	6974.79	16320.7	16442.7
		533.619	6852.74	6964	16144.5	16255.8
		533.639	6852.74	6954.08	15968.2	16069.5
		533.659	6852.74	6944.96	15791.9	15884.2
		533.678	6852.74	6936.59	15615.8	15699.7
		533.698	6852.74	6928.91	15440	15516.2
		533.718	6852.74	6921.88	15264.6	15333.8
		533.738	6852.74	6915.44	15089.7	15152.4
		533.758	6852.74	6909.56	14915.5	14972.3
		533.777	6852.74	6904.18	14742	14793.5
		533.797	6852.74	6899.27	14569.4	14615.9
		533.817	6852.74	6894.8	14397.8	14439.8
		533.837	6852.74	6890.72	14227.2	14265.2
		533.857	6852.74	6887.01	14057.9	14092.1
		533.877	6852.74	6883.63	13889.8	13920.7
		533.896	6852.74	6880.56	13723.1	13750.9
		533.916	6852.74	6877.78	13557.8	13582.8
		533.936	6852.74	6875.25	13394.1	13416.6
		533.956	6852.74	6872.97	13232	13252.2
		533.976	6852.74	6870.9	13071.7	13089.8
		533.995	6852.74	6869.02	12913.1	12929.4
		534.015	6852.74	6867.33	12756.3	12770.9
		534.035	6852.74	6865.8	12601.5	12614.6
		534.055	6852.74	6864.43	12448.7	12460.4
		534.075	6852.74	6863.19	12297.9	12308.4
		534.095	6852.74	6862.07	12149.3	12158.6
		534.114	6852.74	6861.06	12002.7	12011
		534.134	6852.74	6860.16	11858.4	11865.8
		534.154	6852.74	6859.35	11716.3	11722.9
		534.174	6852.74	6858.62	11576.5	11582.4
		534.194	6852.74	6857.97	11439	11444.2
		534.214	6852.74	6857.39	11303.8	11308.5
		534.233	6852.74	6856.86	11171.1	11175.2
		534.253	6852.74	6856.4	11040.7	11044.4
		534.273	6852.74	6855.98	10912.8	10916
		534.293	6852.74	6855.61	10787.3	10790.2
		534.313	6852.74	6855.28	10664.3	10666.8
		534.332	6852.74	6854.98	10543.8	10546
		534.352	6852.74	6854.72	10425.7	10427.7
		534.372	6852.74	6854.49	10310.1	10311.9
		534.392	6852.74	6854.28	10197.1	10198.6
		534.412	6852.74	6854.1	10086.5	10087.9
		534.432	6852.74	6853.93	9978.44	9979.64
		534.451	6852.74	6853.79	9872.87	9873.92
		534.471	6852.74	6853.66	9769.77	9770.7
		534.491	6852.74	6853.55	9669.16	9669.97
		534.511	6852.74	6853.45	9571	9571.71
		534.531	6852.74	6853.36	9475.29	9475.91
		534.55	6852.74	6853.29	9382.01	9382.56
		534.57	6852.74	6853.22	9291.15	9291.63
		534.59	6852.74	6853.16	9202.68	9203.1
		534.61	6852.74	6853.1	9116.58	9116.94
		534.63	6852.74	6853.06	9032.82	9033.14
		534.65	6852.74	6853.02	8951.39	8951.67
		534.669	6852.74	6852.98	8872.25	8872.49
		534.689	6852.74	6852.95	8795.37	8795.58
		534.709	6852.74	6852.92	8720.72	8720.91
		534.729	6852.74	6852.9	8648.28	8648.44
		534.749	6852.74	6852.88	8578.01	8578.15
		534.768	6852.74	6852.86	8509.87	8509.99
		534.788	6852.74	6852.84	8443.83	8443.94
		534.808	6852.74	6852.83	8379.86	8379.95
		534.828	6852.74	6852.82	8317.92	8318
		534.848	6852.74	6852.81	8257.97	8258.04
		534.868	6852.74	6852.8	8199.97	8200.03
		534.887	6852.74	6852.79	8143.89	8143.94
		534.907	6852.74	6852.78	8089.68	8089.72
		534.927	6852.74	6852.78	8037.31	8037.35
		534.947	6852.74	6852.77	7986.73	7986.77
		534.967	6852.74	6852.77	7937.92	7937.94
		534.986	6852.74	6852.76	7890.81	7890.84
		535.006	6852.74	6852.76	7845.39	7845.41
		535.026	6852.74	6852.76	7801.6	7801.62
		535.046	6852.74	6852.75	7759.41	7759.42
		535.066	6852.74	6852.75	7718.77	7718.78
		535.086	6852.74	6852.75	7679.64	7679.65
		535.105	6852.74	6852.75	7641.99	7642
		535.125	6852.74	6852.75	7605.78	7605.79
		535.145	6852.74	6852.75	7570.96	7570.97
		535.165	6852.74	6852.75	7537.5	7537.5
		535.185	6852.74	6852.74	7505.35	7505.36
		535.205	6852.74	6852.74	7474.48	7474.49
		535.224	6852.74	6852.74	7444.86	7444.86
		535.244	6852.74	6852.74	7416.43	7416.43
		535.264	6852.74	6852.74	7389.17	7389.17
		535.284	6852.74	6852.74	7363.04	7363.04
		535.304	6852.74	6852.74	7338	7338.01
		535.323	6852.74	6852.74	7314.02	7314.03
		535.343	6852.74	6852.74	7291.07	7291.07
		535.363	6852.74	6852.74	7269.1	7269.1
		535.383	6852.74	6852.74	7248.08	7248.08
		535.403	6852.74	6852.74	7227.99	7227.99
		535.423	6852.74	6852.74	7208.78	7208.78
		535.442	6852.74	6852.74	7190.44	7190.44
		535.462	6852.74	6852.74	7172.92	7172.92
		535.482	6852.74	6852.74	7156.19	7156.19
		535.502	6852.74	6852.74	7140.24	7140.24
		535.522	6852.74	6852.74	7125.02	7125.02
		535.541	6852.74	6852.74	7110.51	7110.51
		535.561	6852.74	6852.74	7096.68	7096.68
		535.581	6852.74	6852.74	7083.51	7083.51
		535.601	6852.74	6852.74	7070.97	7070.97
		535.621	6852.74	6852.74	7059.04	7059.04
		535.641	6852.74	6852.74	7047.68	7047.68
		535.66	6852.74	6852.74	7036.88	7036.88
		535.68	6852.74	6852.74	7026.62	7026.62
		535.7	6852.74	6852.74	7016.87	7016.87
		535.72	6852.74	6852.74	7007.6	7007.6
		535.74	6852.74	6852.74	6998.81	6998.81
		535.759	6852.74	6852.74	6990.46	6990.46
		535.779	6852.74	6852.74	6982.54	6982.54
		535.799	6852.74	6852.74	6975.04	6975.04
		535.819	6852.74	6852.74	6967.92	6967.92
		535.839	6852.74	6852.74	6961.18	6961.18
		535.859	6852.74	6852.74	6954.79	6954.79
		535.878	6852.74	6852.74	6948.75	6948.75
		535.898	6852.74	6852.74	6943.03	6943.03
		535.918	6852.74	6852.74	6937.61	6937.61
		535.938	6852.74	6852.74	6932.5	6932.5
		535.958	6852.74	6852.74	6927.66	6927.66
		535.977	6852.74	6852.74	6923.09	6923.09
		535.997	6852.74	6852.74	6918.78	6918.78
		536.017	6852.74	6852.74	6914.71	6914.71
		536.037	6852.74	6852.74	6910.86	6910.86
		536.057	6852.74	6852.74	6907.24	6907.24
		536.077	6852.74	6852.74	6903.82	6903.82
		536.096	6852.74	6852.74	6900.6	6900.6
		536.116	6852.74	6852.74	6897.56	6897.56
		536.136	6852.74	6852.74	6894.7	6894.7
		536.156	6852.74	6852.74	6892.01	6892.01
		536.176	6852.74	6852.74	6889.48	6889.48
		536.196	6852.74	6852.74	6887.1	6887.1
		536.215	6852.74	6852.74	6884.86	6884.86
		536.235	6852.74	6852.74	6882.76	6882.76
		536.255	6852.74	6852.74	6880.78	6880.78
		536.275	6852.74	6852.74	6878.93	6878.93
		536.295	6852.74	6852.74	6877.18	6877.18
		536.314	6852.74	6852.74	6875.55	6875.55
		536.334	6852.74	6852.74	6874.02	6874.02
		536.354	6852.74	6852.74	6872.58	6872.58
		536.374	6852.74	6852.74	6871.23	6871.23
		536.394	6852.74	6852.74	6869.97	6869.97
		536.414	6852.74	6852.74	6868.79	6868.79
		536.433	6852.74	6852.74	6867.68	6867.68
		536.453	6852.74	6852.74	6866.64	6866.64
		536.473	6852.74	6852.74	6865.68	6865.68
		536.493	6852.74	6852.74	6864.77	6864.77
		536.513	6852.74	6852.74	6863.92	6863.92
		536.532	6852.74	6852.74	6863.13	6863.13
		536.552	6852.74	6852.74	6862.4	6862.4
		536.572	6852.74	6852.74	6861.71	6861.71
		536.592	6852.74	6852.74	6861.06	6861.06
		536.612	6852.74	6852.74	6860.46	6860.46
		536.632	6852.74	6852.74	6859.9	6859.9
		536.651	6852.74	6852.74	6859.38	6859.38
		536.671	6852.74	6852.74	6858.9	6858.9
		536.691	6852.74	6852.74	6858.45	6858.45
		536.711	6852.74	6852.74	6858.02	6858.02
		536.731	6852.74	6852.74	6857.63	6857.63
		536.75	6852.74	6852.74	6857.27	6857.27
		536.77	6852.74	6852.74	6856.93	6856.93
		536.79	6852.74	6852.74	6856.61	6856.61
		536.81	6852.74	6852.74	6856.32	6856.32
		536.83	6852.74	6852.74	6856.05	6856.05
		536.85	6852.74	6852.74	6855.8	6855.8
		536.869	6852.74	6852.74	6855.56	6855.56
		536.889	6852.74	6852.74	6855.35	6855.35
		536.909	6852.74	6852.74	6855.15	6855.15
		536.929	6852.74	6852.74	6854.96	6854.96
		536.949	6852.74	6852.74	6854.79	6854.79
		536.968	6852.74	6852.74	6854.63	6854.63
		536.988	6852.74	6852.74	6854.48	6854.48
		537.008	6852.74	6852.74	6854.34	6854.34
		537.028	6852.74	6852.74	6854.21	6854.21
		537.048	6852.74	6852.74	6854.1	6854.1
		537.068	6852.74	6852.74	6853.99	6853.99
		537.087	6852.74	6852.74	6853.89	6853.89
		537.107	6852.74	6852.74	6853.79	6853.79
		537.127	6852.74	6852.74	6853.71	6853.71
		537.147	6852.74	6852.74	6853.63	6853.63
		537.167	6852.74	6852.74	6853.56	6853.56
		537.186	6852.74	6852.74	6853.49	6853.49
		537.206	6852.74	6852.74	6853.43	6853.43
		537.226	6852.74	6852.74	6853.37	6853.37
		537.246	6852.74	6852.74	6853.32	6853.32
		537.266	6852.74	6852.74	6853.27	6853.27
		537.286	6852.74	6852.74	6853.23	6853.23
		537.305	6852.74	6852.74	6853.19	6853.19
		537.325	6852.74	6852.74	6853.15	6853.15
		537.345	6852.74	6852.74	6853.11	6853.11
		537.365	6852.74	6852.74	6853.08	6853.08
		537.385	6852.74	6852.74	6853.05	6853.05
		537.404	6852.74	6852.74	6853.03	6853.03
		537.424	6852.74	6852.74	6853	6853
		537.444	6852.74	6852.74	6852.98	6852.98
		537.464	6852.74	6852.74	6852.96	6852.96
		537.484	6852.74	6852.74	6852.94	6852.94
		537.504	6852.74	6852.74	6852.92	6852.92
		537.523	6852.74	6852.74	6852.91	6852.91
		537.543	6852.74	6852.74	6852.89	6852.89
		537.563	6852.74	6852.74	6852.88	6852.88
		537.583	6852.74	6852.74	6852.86	6852.86
		537.603	6852.74	6852.74	6852.85	6852.85
		537.623	6852.74	6852.74	6852.84	6852.84
		537.642	6852.74	6852.74	6852.83	6852.83
		537.662	6852.74	6852.74	6852.83	6852.83
		537.682	6852.74	6852.74	6852.82	6852.82
		537.702	6852.74	6852.74	6852.81	6852.81
		537.722	6852.74	6852.74	6852.8	6852.8
		537.741	6852.74	6852.74	6852.8	6852.8
		537.761	6852.74	6852.74	6852.79	6852.79
		537.781	6852.74	6852.74	6852.79	6852.79
		537.801	6852.74	6852.74	6852.78	6852.78
		537.821	6852.74	6852.74	6852.78	6852.78
		537.841	6852.74	6852.74	6852.78	6852.78
		537.86	6852.74	6852.74	6852.77	6852.77
		537.88	6852.74	6852.74	6852.77	6852.77
		537.9	6852.74	6852.74	6852.77	6852.77
		537.92	6852.74	6852.74	6852.76	6852.76
		537.94	6852.74	6852.74	6852.76	6852.76
		537.959	6852.74	6852.74	6852.76	6852.76
		537.979	6852.74	6852.74	6852.76	6852.76
		537.999	6852.74	6852.74	6852.76	6852.76
		538.019	6852.74	6852.74	6852.75	6852.75
		538.039	6852.74	6852.74	6852.75	6852.75
		538.059	6852.74	6852.74	6852.75	6852.75
		538.078	6852.74	6852.74	6852.75	6852.75
		538.098	6852.74	6852.74	6852.75	6852.75
		538.118	6852.74	6852.74	6852.75	6852.75
		538.138	6852.74	6852.74	6852.75	6852.75
		538.158	6852.74	6852.74	6852.75	6852.75
		538.177	6852.74	6852.74	6852.75	6852.75
		538.197	6852.74	6852.74	6852.75	6852.75
		538.217	6852.74	6852.74	6852.74	6852.74
		538.237	6852.74	6852.74	6852.74	6852.74
		538.257	6852.74	6852.74	6852.74	6852.74
		538.277	6852.74	6852.74	6852.74	6852.74
		538.296	6852.74	6852.74	6852.74	6852.74
		538.316	6852.74	6852.74	6852.74	6852.74
		538.336	6852.74	6852.74	6852.74	6852.74
		538.356	6852.74	6852.74	6852.74	6852.74
		538.376	6852.74	6852.74	6852.74	6852.74
		538.395	6852.74	6852.74	6852.74	6852.74
		538.415	6852.74	6852.74	6852.74	6852.74
		538.435	6852.74	6852.74	6852.74	6852.74
		538.455	6852.74	6852.74	6852.74	6852.74
		538.475	6852.74	6852.74	6852.74	6852.74
		538.495	6852.74	6852.74	6852.74	6852.74
		538.514	6852.74	6852.74	6852.74	6852.74
		538.534	6852.74	6852.74	6852.74	6852.74
		538.554	6852.74	6852.74	6852.74	6852.74
		538.574	6852.74	6852.74	6852.74	6852.74
		538.594	6852.74	6852.74	6852.74	6852.74
		538.614	6852.74	6852.74	6852.74	6852.74
		538.633	6852.74	6852.74	6852.74	6852.74
		538.653	6852.74	6852.74	6852.74	6852.74
		538.673	6852.74	6852.74	6852.74	6852.74
		538.693	6852.74	6852.74	6852.74	6852.74
		538.713	6852.74	6852.74	6852.74	6852.74
		538.732	6852.74	6852.74	6852.74	6852.74
		538.752	6852.74	6852.74	6852.74	6852.74
		538.772	6852.74	6852.74	6852.74	6852.74
		538.792	6852.74	6852.74	6852.74	6852.74
		538.812	6852.74	6852.74	6852.74	6852.74
		538.832	6852.74	6852.74	6852.74	6852.74
		538.851	6852.74	6852.74	6852.74	6852.74
		538.871	6852.74	6852.74	6852.74	6852.74
		538.891	6852.74	6852.74	6852.74	6852.74
		538.911	6852.74	6852.74	6852.74	6852.74
		538.931	6852.74	6852.74	6852.74	6852.74
		538.95	6852.74	6852.74	6852.74	6852.74
		538.97	6852.74	6852.74	6852.74	6852.74
		538.99	6852.74	6852.74	6852.74	6852.74
		539.01	6852.74	6852.74	6852.74	6852.74
		539.03	6852.74	6852.74	6852.74	6852.74
		539.05	6852.74	6852.74	6852.74	6852.74
		539.069	6852.74	6852.74	6852.74	6852.74
		539.089	6852.74	6852.74	6852.74	6852.74
		539.109	6852.74	6852.74	6852.74	6852.74
		539.129	6852.74	6852.74	6852.74	6852.74
		539.149	6852.74	6852.74	6852.74	6852.74
		539.168	6852.74	6852.74	6852.74	6852.74
		539.188	6852.74	6852.74	6852.74	6852.74
		539.208	6852.74	6852.74	6852.74	6852.74
		539.228	6852.74	6852.74	6852.74	6852.74
		539.248	6852.74	6852.74	6852.74	6852.74
		539.268	6852.74	6852.74	6852.74	6852.74
		539.287	6852.74	6852.74	6852.74	6852.74
		539.307	6852.74	6852.74	6852.74	6852.74
		539.327	6852.74	6852.74	6852.74	6852.74
		539.347	6852.74	6852.74	6852.74	6852.74
		539.367	6852.74	6852.74	6852.74	6852.74
		539.386	6852.74	6852.74	6852.74	6852.74
		539.406	6852.74	6852.74	6852.74	6852.74
		539.426	6852.74	6852.74	6852.74	6852.74
		539.446	6852.74	6852.74	6852.74	6852.74
		539.466	6852.74	6852.74	6852.74	6852.74
		539.486	6852.74	6852.74	6852.74	6852.74
		539.505	6852.74	6852.74	6852.74	6852.74
		539.525	6852.74	6852.74	6852.74	6852.74
		539.545	6852.74	6852.74	6852.74	6852.74
		539.565	6852.74	6852.74	6852.74	6852.74
		539.585	6852.74	6852.74	6852.74	6852.74
		539.605	6852.74	6852.74	6852.74	6852.74
		539.624	6852.74	6852.74	6852.74	6852.74
		539.644	6852.74	6852.74	6852.74	6852.74
		539.664	6852.74	6852.74	6852.74	6852.74
		539.684	6852.74	6852.74	6852.74	6852.74
		539.704	6852.74	6852.74	6852.74	6852.74
		539.723	6852.74	6852.74	6852.74	6852.74
		539.743	6852.74	6852.74	6852.74	6852.74
		539.763	6852.74	6852.74	6852.74	6852.74
		539.783	6852.74	6852.74	6852.74	6852.74
		539.803	6852.74	6852.74	6852.74	6852.74
		539.823	6852.74	6852.74	6852.74	6852.74
		539.842	6852.74	6852.74	6852.74	6852.74
		539.862	6852.74	6852.74	6852.74	6852.74
		539.882	6852.74	6852.74	6852.74	6852.74
		539.902	6852.74	6852.74	6852.74	6852.74
		539.922	6852.74	6852.74	6852.74	6852.74
		539.941	6852.74	6852.74	6852.74	6852.74
		539.961	6852.74	6852.74	6852.74	6852.74
		539.981	6852.74	6852.74	6852.74	6852.74
		540.001	6852.74	6852.74	6852.74	6852.74
		540.021	6852.74	6852.74	6852.74	6852.74
		540.041	6852.74	6852.74	6852.74	6852.74
		540.06	6852.74	6852.74	6852.74	6852.74
		540.08	6852.74	6852.74	6852.74	6852.74
		540.1	6852.74	6852.74	6852.74	6852.74
		540.12	6852.74	6852.74	6852.74	6852.74
		540.14	6852.74	6852.74	6852.74	6852.74
		540.159	6852.74	6852.74	6852.74	6852.74
		540.179	6852.74	6852.74	6852.74	6852.74
		540.199	6852.74	6852.74	6852.74	6852.74
		540.219	6852.74	6852.74	6852.74	6852.74
		540.239	6852.74	6852.74	6852.74	6852.74
		540.259	6852.74	6852.74	6852.74	6852.74
		540.278	6852.74	6852.74	6852.74	6852.74
		540.298	6852.74	6852.74	6852.74	6852.74
		540.318	6852.74	6852.74	6852.74	6852.74
		540.338	6852.74	6852.74	6852.74	6852.74
		540.358	6852.74	6852.74	6852.74	6852.74
		540.377	6852.74	6852.74	6852.74	6852.74
		540.397	6852.74	6852.74	6852.74	6852.74
		540.417	6852.74	6852.74	6852.74	6852.74
		540.437	6852.74	6852.74	6852.74	6852.74
		540.457	6852.74	6852.74	6852.74	6852.74
		540.477	6852.74	6852.74	6852.74	6852.74
		540.496	6852.74	6852.74	6852.74	6852.74
		540.516	6852.74	6852.74	6852.74	6852.74
		540.536	6852.74	6852.74	6852.74	6852.74
		540.556	6852.74	6852.74	6852.74	6852.74
		540.576	6852.74	6852.74	6852.74	6852.74
		540.596	6852.74	6852.74	6852.74	6852.74
		540.615	6852.74	6852.74	6852.74	6852.74
		540.635	6852.74	6852.74	6852.74	6852.74
		540.655	6852.74	6852.74	6852.74	6852.74
		540.675	6852.74	6852.74	6852.74	6852.74
		540.695	6852.74	6852.74	6852.74	6852.74
		540.714	6852.74	6852.74	6852.74	6852.74
		540.734	6852.74	6852.74	6852.74	6852.74
		540.754	6852.74	6852.74	6852.74	6852.74
		540.774	6852.74	6852.74	6852.74	6852.74
		540.794	6852.74	6852.74	6852.74	6852.74
		540.814	6852.74	6852.74	6852.74	6852.74
		540.833	6852.74	6852.74	6852.74	6852.74
		540.853	6852.74	6852.74	6852.74	6852.74
		540.873	6852.74	6852.74	6852.74	6852.74
		540.893	6852.74	6852.74	6852.74	6852.74
		540.913	6852.74	6852.74	6852.74	6852.74
		540.932	6852.74	6852.74	6852.74	6852.74
		540.952	6852.74	6852.74	6852.74	6852.74
		540.972	6852.74	6852.74	6852.74	6852.74
		540.992	6852.74	6852.74	6852.74	6852.74
		541.012	6852.74	6852.74	6852.74	6852.74
		541.032	6852.74	6852.74	6852.74	6852.74
		541.051	6852.74	6852.74	6852.74	6852.74
		541.071	6852.74	6852.74	6852.74	6852.74
		541.091	6852.74	6852.74	6852.74	6852.74
		541.111	6852.74	6852.74	6852.74	6852.74
		541.131	6852.74	6852.74	6852.74	6852.74
		541.15	6852.74	6852.74	6852.74	6852.74
		541.17	6852.74	6852.74	6852.74	6852.74
		541.19	6852.74	6852.74	6852.74	6852.74
		541.21	6852.74	6852.74	6852.74	6852.74
		541.23	6852.74	6852.74	6852.74	6852.74
		541.25	6852.74	6852.74	6852.74	6852.74
		541.269	6852.74	6852.74	6852.74	6852.74
		541.289	6852.74	6852.74	6852.74	6852.74
		541.309	6852.74	6852.74	6852.74	6852.74
		541.329	6852.74	6852.74	6852.74	6852.74
		541.349	6852.74	6852.74	6852.74	6852.74
		541.368	6852.74	6852.74	6852.74	6852.74
		541.388	6852.74	6852.74	6852.74	6852.74
		541.408	6852.74	6852.74	6852.74	6852.74
		541.428	6852.74	6852.74	6852.74	6852.74
		541.448	6852.74	6852.74	6852.74	6852.74
		541.468	6852.74	6852.74	6852.74	6852.74
		541.487	6852.74	6852.74	6852.74	6852.74
		541.507	6852.74	6852.74	6852.74	6852.74
		541.527	6852.74	6852.74	6852.74	6852.74
		541.547	6852.74	6852.74	6852.74	6852.74
		541.567	6852.74	6852.74	6852.74	6852.74
		541.586	6852.74	6852.74	6852.74	6852.74
		541.606	6852.74	6852.74	6852.74	6852.74
		541.626	6852.74	6852.74	6852.74	6852.74
		541.646	6852.74	6852.74	6852.74	6852.74
		541.666	6852.74	6852.74	6852.74	6852.74
		541.686	6852.74	6852.74	6852.74	6852.74
		541.705	6852.74	6852.74	6852.74	6852.74
		541.725	6852.74	6852.74	6852.74	6852.74
		541.745	6852.74	6852.74	6852.74	6852.74
		541.765	6852.74	6852.74	6852.74	6852.74
		541.785	6852.74	6852.74	6852.74	6852.74
		541.804	6852.74	6852.74	6852.74	6852.74
		541.824	6852.74	6852.74	6852.74	6852.74
		541.844	6852.74	6852.74	6852.74	6852.74
		541.864	6852.74	6852.74	6852.74	6852.74
		541.884	6852.74	6852.74	6852.74	6852.74
		541.904	6852.74	6852.74	6852.74	6852.74
		541.923	6852.74	6852.74	6852.74	6852.74
		541.943	6852.74	6852.74	6852.74	6852.74
		541.963	6852.74	6852.74	6852.74	6852.74
		541.983	6852.74	6852.74	6852.74	6852.74
		542.003	6852.74	6852.74	6852.74	6852.74
		542.023	6852.74	6852.74	6852.74	6852.74
		542.042	6852.74	6852.74	6852.74	6852.74
		542.062	6852.74	6852.74	6852.74	6852.74
		542.082	6852.74	6852.74	6852.74	6852.74
		542.102	6852.74	6852.74	6852.74	6852.74
		542.122	6852.74	6852.74	6852.74	6852.74
		542.141	6852.74	6852.74	6852.74	6852.74
		542.161	6852.74	6852.74	6852.74	6852.74
		542.181	6852.74	6852.74	6852.74	6852.74
		542.201	6852.74	6852.74	6852.74	6852.74
		542.221	6852.74	6852.74	6852.74	6852.74
		542.241	6852.74	6852.74	6852.74	6852.74
		542.26	6852.74	6852.74	6852.74	6852.74
		542.28	6852.74	6852.74	6852.74	6852.74
		542.3	6852.74	6852.74	6852.74	6852.74
		542.32	6852.74	6852.74	6852.74	6852.74
		542.34	6852.74	6852.74	6852.74	6852.74
		542.359	6852.74	6852.74	6852.74	6852.74
		542.379	6852.74	6852.74	6852.74	6852.74
		542.399	6852.74	6852.74	6852.74	6852.74
		542.419	6852.74	6852.74	6852.74	6852.74
		542.439	6852.74	6852.74	6852.74	6852.74
		542.459	6852.74	6852.74	6852.74	6852.74
		542.478	6852.74	6852.74	6852.74	6852.74
		542.498	6852.74	6852.74	6852.74	6852.74
		542.518	6852.74	6852.74	6852.74	6852.74
		542.538	6852.74	6852.74	6852.74	6852.74
		542.558	6852.74	6852.74	6852.74	6852.74
		542.577	6852.74	6852.74	6852.74	6852.74
		542.597	6852.74	6852.74	6852.74	6852.74
		542.617	6852.74	6852.74	6852.74	6852.74
		542.637	6852.74	6852.74	6852.74	6852.74
		542.657	6852.74	6852.74	6852.74	6852.74
		542.677	6852.74	6852.74	6852.74	6852.74
		542.696	6852.74	6852.74	6852.74	6852.74
		542.716	6852.74	6852.74	6852.74	6852.74
		542.736	6852.74	6852.74	6852.74	6852.74
		542.756	6852.74	6852.74	6852.74	6852.74
		542.776	6852.74	6852.74	6852.74	6852.74
		542.795	6852.74	6852.74	6852.74	6852.74
		542.815	6852.74	6852.74	6852.74	6852.74
		542.835	6852.74	6852.74	6852.74	6852.74
		542.855	6852.74	6852.74	6852.74	6852.74
		542.875	6852.74	6852.74	6852.74	6852.74
		542.895	6852.74	6852.74	6852.74	6852.74
		542.914	6852.74	6852.74	6852.74	6852.74
		542.934	6852.74	6852.74	6852.74	6852.74
		542.954	6852.74	6852.74	6852.74	6852.74
		542.974	6852.74	6852.74	6852.74	6852.74
		542.994	6852.74	6852.74	6852.74	6852.74
		543.014	6852.74	6852.74	6852.74	6852.74
		543.033	6852.74	6852.74	6852.74	6852.74
		543.053	6852.74	6852.74	6852.74	6852.74
		543.073	6852.74	6852.74	6852.74	6852.74
		543.093	6852.74	6852.74	6852.74	6852.74
		543.113	6852.74	6852.74	6852.74	6852.74
		543.132	6852.74	6852.74	6852.74	6852.74
		543.152	6852.74	6852.74	6852.74	6852.74
		543.172	6852.74	6852.74	6852.74	6852.74
		543.192	6852.74	6852.74	6852.74	6852.74
		543.212	6852.74	6852.74	6852.74	6852.74
		543.232	6852.74	6852.74	6852.74	6852.74
		543.251	6852.74	6852.74	6852.74	6852.74
		543.271	6852.74	6852.74	6852.74	6852.74
		543.291	6852.74	6852.74	6852.74	6852.74
		543.311	6852.74	6852.74	6852.74	6852.74
		543.331	6852.74	6852.74	6852.74	6852.74
		543.35	6852.74	6852.74	6852.74	6852.74
		543.37	6852.74	6852.74	6852.74	6852.74
		543.39	6852.74	6852.74	6852.74	6852.74
		543.41	6852.74	6852.74	6852.74	6852.74
		543.43	6852.74	6852.74	6852.74	6852.74
		543.45	6852.74	6852.74	6852.74	6852.74
		543.469	6852.74	6852.74	6852.74	6852.74
		543.489	6852.74	6852.74	6852.74	6852.74
		543.509	6852.74	6852.74	6852.74	6852.74
		543.529	6852.74	6852.74	6852.74	6852.74
		543.549	6852.74	6852.74	6852.74	6852.74
		543.568	6852.74	6852.74	6852.74	6852.74
		543.588	6852.74	6852.74	6852.74	6852.74
		543.608	6852.74	6852.74	6852.74	6852.74
		543.628	6852.74	6852.74	6852.74	6852.74
		543.648	6852.74	6852.74	6852.74	6852.74
		543.668	6852.74	6852.74	6852.74	6852.74
		543.687	6852.74	6852.74	6852.74	6852.74
		543.707	6852.74	6852.74	6852.74	6852.74
		543.727	6852.74	6852.74	6852.74	6852.74
		543.747	6852.74	6852.74	6852.74	6852.74
		543.767	6852.74	6852.74	6852.74	6852.74
		543.786	6852.74	6852.74	6852.74	6852.74
		543.806	6852.74	6852.74	6852.74	6852.74
		543.826	6852.74	6852.74	6852.74	6852.74
		543.846	6852.74	6852.74	6852.74	6852.74
		543.866	6852.74	6852.74	6852.74	6852.74
		543.886	6852.74	6852.74	6852.74	6852.74
		543.905	6852.74	6852.74	6852.74	6852.74
		543.925	6852.74	6852.74	6852.74	6852.74
		543.945	6852.74	6852.74	6852.74	6852.74
		543.965	6852.74	6852.74	6852.74	6852.74
		543.985	6852.74	6852.74	6852.74	6852.74
		544.005	6852.74	6852.74	6852.74	6852.74
		544.024	6852.74	6852.74	6852.74	6852.74
		544.044	6852.74	6852.74	6852.74	6852.74
		544.064	6852.74	6852.74	6852.74	6852.74
		544.084	6852.74	6852.74	6852.74	6852.74
		544.104	6852.74	6852.74	6852.74	6852.74
		544.123	6852.74	6852.74	6852.74	6852.74
		544.143	6852.74	6852.74	6852.74	6852.74
		544.163	6852.74	6852.74	6852.74	6852.74
		544.183	6852.74	6852.74	6852.74	6852.74
		544.203	6852.74	6852.74	6852.74	6852.74
		544.223	6852.74	6852.74	6852.74	6852.74
		544.242	6852.74	6852.74	6852.74	6852.74
		544.262	6852.74	6852.74	6852.74	6852.74
		544.282	6852.74	6852.74	6852.74	6852.74
		544.302	6852.74	6852.74	6852.74	6852.74
		544.322	6852.74	6852.74	6852.74	6852.74
		544.341	6852.74	6852.74	6852.74	6852.74
		544.361	6852.74	6852.74	6852.74	6852.74
		544.381	6852.74	6852.74	6852.74	6852.74
		544.401	6852.74	6852.74	6852.74	6852.74
		544.421	6852.74	6852.74	6852.74	6852.74
		544.441	6852.74	6852.74	6852.74	6852.74
		544.46	6852.74	6852.74	6852.74	6852.74
		544.48	6852.74	6852.74	6852.74	6852.74
		544.5	6852.74	6852.74	6852.74	6852.74

## Sheet: Fig. 1k
Wavenumber (cm-1)	Transmittance
3997.4	139.543	50.008	-39.974
3995.97	139.542	50.015	-39.992
3994.54	139.542	50.018	-40.008
3993.12	139.544	50.016	-40.02
3991.69	139.549	50.01	-40.027
3990.27	139.557	50	-40.03
3988.84	139.567	49.987	-40.028
3987.42	139.578	49.98	-40.019
3985.99	139.589	49.982	-40.005
3984.57	139.596	49.987	-39.991
3983.14	139.597	49.989	-39.983
3981.72	139.595	49.985	-39.983
3980.29	139.596	49.984	-39.987
3978.87	139.603	49.989	-39.991
3977.44	139.611	49.998	-39.994
3976.02	139.614	50	-40
3974.59	139.611	49.991	-40.016
3973.17	139.61	49.975	-40.044
3971.74	139.616	49.961	-40.084
3970.32	139.626	49.95	-40.131
3968.89	139.634	49.942	-40.187
3967.47	139.641	49.937	-40.249
3966.04	139.65	49.938	-40.313
3964.62	139.661	49.942	-40.376
3963.19	139.67	49.933	-40.438
3961.77	139.673	49.907	-40.498
3960.34	139.673	49.871	-40.56
3958.92	139.674	49.843	-40.623
3957.49	139.677	49.825	-40.683
3956.07	139.683	49.816	-40.736
3954.64	139.691	49.812	-40.776
3953.22	139.703	49.81	-40.796
3951.79	139.713	49.802	-40.793
3950.37	139.715	49.769	-40.767
3948.94	139.71	49.71	-40.733
3947.52	139.71	49.652	-40.705
3946.09	139.726	49.624	-40.686
3944.67	139.747	49.616	-40.662
3943.24	139.75	49.593	-40.621
3941.82	139.733	49.549	-40.568
3940.39	139.715	49.519	-40.521
3938.97	139.717	49.536	-40.482
3937.54	139.741	49.6	-40.446
3936.12	139.774	49.681	-40.399
3934.69	139.799	49.74	-40.334
3933.27	139.799	49.739	-40.259
3931.84	139.773	49.673	-40.194
3930.42	139.745	49.598	-40.162
3928.99	139.742	49.58	-40.162
3927.57	139.766	49.622	-40.175
3926.14	139.796	49.667	-40.179
3924.72	139.81	49.672	-40.17
3923.29	139.811	49.655	-40.158
3921.86	139.819	49.66	-40.152
3920.44	139.836	49.686	-40.146
3919.01	139.843	49.681	-40.136
3917.59	139.826	49.617	-40.125
3916.16	139.799	49.526	-40.13
3914.74	139.786	49.473	-40.156
3913.31	139.798	49.488	-40.192
3911.89	139.826	49.548	-40.225
3910.46	139.862	49.633	-40.249
3909.04	139.909	49.742	-40.262
3907.61	139.965	49.868	-40.255
3906.19	140.01	49.959	-40.216
3904.76	140.013	49.945	-40.144
3903.34	139.969	49.81	-40.065
3901.91	139.901	49.607	-40.012
3900.49	139.836	49.409	-40
3899.06	139.795	49.274	-40.019
3897.64	139.795	49.254	-40.064
3896.21	139.844	49.363	-40.118
3894.79	139.919	49.532	-40.159
3893.36	139.968	49.633	-40.167
3891.94	139.964	49.596	-40.146
3890.51	139.938	49.499	-40.124
3889.09	139.94	49.475	-40.12
3887.66	139.976	49.533	-40.121
3886.24	140	49.569	-40.109
3884.81	139.993	49.53	-40.093
3883.39	139.973	49.47	-40.094
3881.96	139.95	49.421	-40.112
3880.54	139.916	49.356	-40.134
3879.11	139.888	49.298	-40.164
3877.69	139.903	49.327	-40.208
3876.26	139.963	49.443	-40.249
3874.84	140.026	49.562	-40.264
3873.41	140.06	49.614	-40.248
3871.99	140.054	49.58	-40.213
3870.56	140.012	49.468	-40.176
3869.14	139.959	49.334	-40.16
3867.71	139.94	49.276	-40.174
3866.29	139.957	49.306	-40.204
3864.86	139.967	49.326	-40.222
3863.44	139.943	49.265	-40.225
3862.01	139.912	49.189	-40.234
3860.59	139.928	49.218	-40.267
3859.16	140.009	49.404	-40.321
3857.74	140.133	49.704	-40.378
3856.31	140.228	49.964	-40.401
3854.89	140.203	49.949	-40.356
3853.46	140.03	49.555	-40.259
3852.04	139.828	49.039	-40.194
3850.61	139.743	48.777	-40.218
3849.19	139.798	48.859	-40.301
3847.76	139.921	49.124	-40.389
3846.33	140.037	49.391	-40.451
3844.91	140.114	49.566	-40.479
3843.48	140.15	49.643	-40.481
3842.06	140.162	49.656	-40.464
3840.63	140.151	49.612	-40.435
3839.21	140.107	49.48	-40.397
3837.78	140.035	49.266	-40.369
3836.36	139.971	49.059	-40.378
3834.93	139.943	48.948	-40.43
3833.51	139.946	48.924	-40.502
3832.08	139.958	48.929	-40.567
3830.66	139.971	48.938	-40.621
3829.23	139.99	48.965	-40.668
3827.81	140.014	49.013	-40.716
3826.38	140.048	49.087	-40.767
3824.96	140.098	49.195	-40.82
3823.53	140.143	49.295	-40.859
3822.11	140.14	49.287	-40.866
3820.68	140.083	49.152	-40.852
3819.26	140.022	49.014	-40.856
3817.83	139.989	48.958	-40.891
3816.41	139.955	48.919	-40.939
3814.98	139.912	48.853	-40.993
3813.56	139.901	48.843	-41.064
3812.13	139.952	48.968	-41.15
3810.71	140.041	49.183	-41.231
3809.28	140.109	49.357	-41.283
3807.86	140.117	49.395	-41.301
3806.43	140.085	49.336	-41.306
3805.01	140.068	49.297	-41.323
3803.58	140.071	49.299	-41.343
3802.16	140.049	49.233	-41.344
3800.73	139.988	49.063	-41.329
3799.31	139.937	48.903	-41.329
3797.88	139.928	48.837	-41.354
3796.46	139.937	48.825	-41.388
3795.03	139.945	48.816	-41.421
3793.61	139.96	48.827	-41.455
3792.18	139.991	48.874	-41.487
3790.76	140.027	48.933	-41.514
3789.33	140.056	48.975	-41.534
3787.91	140.071	48.991	-41.55
3786.48	140.07	48.98	-41.567
3785.06	140.057	48.952	-41.589
3783.63	140.046	48.937	-41.617
3782.21	140.046	48.939	-41.651
3780.78	140.038	48.913	-41.682
3779.36	140.007	48.821	-41.713
3777.93	139.964	48.703	-41.754
3776.51	139.947	48.65	-41.813
3775.08	139.975	48.697	-41.879
3773.65	140.029	48.797	-41.937
3772.23	140.071	48.864	-41.972
3770.8	140.068	48.835	-41.979
3769.38	140.023	48.722	-41.969
3767.95	139.968	48.594	-41.958
3766.53	139.932	48.507	-41.957
3765.1	139.921	48.474	-41.968
3763.68	139.934	48.5	-41.988
3762.25	139.964	48.565	-42.007
3760.83	139.982	48.606	-42.009
3759.4	139.961	48.567	-41.994
3757.98	139.924	48.495	-41.983
3756.55	139.921	48.5	-42.001
3755.13	139.968	48.628	-42.04
3753.7	140.017	48.778	-42.068
3752.28	139.996	48.78	-42.055
3750.85	139.89	48.574	-42.017
3749.43	139.784	48.327	-42.001
3748	139.758	48.239	-42.031
3746.58	139.779	48.263	-42.075
3745.15	139.755	48.194	-42.1
3743.73	139.672	47.98	-42.115
3742.3	139.626	47.814	-42.157
3740.88	139.683	47.869	-42.228
3739.45	139.809	48.092	-42.296
3738.03	139.909	48.284	-42.331
3736.6	139.908	48.273	-42.331
3735.18	139.798	48.03	-42.332
3733.75	139.644	47.695	-42.376
3732.33	139.532	47.456	-42.471
3730.9	139.505	47.406	-42.588
3729.48	139.545	47.507	-42.695
3728.05	139.603	47.645	-42.774
3726.63	139.629	47.714	-42.826
3725.2	139.61	47.684	-42.867
3723.78	139.563	47.6	-42.916
3722.35	139.512	47.515	-42.981
3720.93	139.464	47.454	-43.055
3719.5	139.426	47.431	-43.134
3718.08	139.414	47.466	-43.211
3716.65	139.439	47.572	-43.282
3715.23	139.486	47.713	-43.343
3713.8	139.505	47.786	-43.389
3712.38	139.442	47.676	-43.421
3710.95	139.295	47.386	-43.456
3709.53	139.144	47.079	-43.516
3708.1	139.064	46.919	-43.607
3706.68	139.066	46.933	-43.712
3705.25	139.102	47.032	-43.81
3703.83	139.113	47.094	-43.888
3702.4	139.067	47.044	-43.947
3700.98	138.975	46.908	-44.001
3699.55	138.886	46.785	-44.068
3698.12	138.83	46.742	-44.15
3696.7	138.804	46.775	-44.239
3695.27	138.798	46.858	-44.328
3693.85	138.802	46.962	-44.405
3692.42	138.791	47.028	-44.456
3691	138.721	46.958	-44.469
3689.57	138.561	46.71	-44.461
3688.15	138.353	46.391	-44.481
3686.72	138.182	46.182	-44.558
3685.3	138.095	46.158	-44.677
3683.87	138.071	46.257	-44.8
3682.45	138.067	46.385	-44.904
3681.02	138.06	46.497	-44.989
3679.6	138.04	46.589	-45.056
3678.17	137.979	46.615	-45.105
3676.75	137.831	46.483	-45.137
3675.32	137.603	46.198	-45.169
3673.9	137.385	45.936	-45.231
3672.47	137.238	45.821	-45.322
3671.05	137.103	45.752	-45.424
3669.62	136.913	45.589	-45.527
3668.2	136.699	45.379	-45.644
3666.77	136.534	45.266	-45.782
3665.35	136.429	45.278	-45.926
3663.92	136.345	45.33	-46.062
3662.5	136.247	45.352	-46.184
3661.07	136.135	45.344	-46.297
3659.65	136.004	45.317	-46.406
3658.22	135.836	45.248	-46.516
3656.8	135.626	45.116	-46.631
3655.37	135.422	44.985	-46.752
3653.95	135.287	44.959	-46.874
3652.52	135.205	45.022	-46.983
3651.1	135.059	44.991	-47.072
3649.67	134.748	44.691	-47.166
3648.25	134.315	44.195	-47.309
3646.82	133.921	43.773	-47.513
3645.4	133.66	43.588	-47.742
3643.97	133.498	43.582	-47.961
3642.55	133.355	43.61	-48.161
3641.12	133.179	43.582	-48.349
3639.7	132.968	43.487	-48.533
3638.27	132.742	43.361	-48.72
3636.85	132.517	43.231	-48.907
3635.42	132.3	43.115	-49.097
3634	132.101	43.034	-49.286
3632.57	131.912	42.985	-49.473
3631.15	131.681	42.882	-49.659
3629.72	131.334	42.59	-49.863
3628.3	130.89	42.124	-50.102
3626.87	130.483	41.709	-50.372
3625.44	130.217	41.532	-50.643
3624.02	130.064	41.56	-50.892
3622.59	129.931	41.631	-51.117
3621.17	129.732	41.596	-51.334
3619.74	129.433	41.398	-51.562
3618.32	129.072	41.109	-51.813
3616.89	128.729	40.859	-52.08
3615.47	128.435	40.699	-52.351
3614.04	128.162	40.579	-52.622
3612.62	127.878	40.442	-52.896
3611.19	127.578	40.277	-53.174
3609.77	127.263	40.077	-53.461
3608.34	126.928	39.837	-53.762
3606.92	126.597	39.589	-54.073
3605.49	126.305	39.395	-54.381
3604.07	126.055	39.269	-54.679
3602.64	125.812	39.159	-54.97
3601.22	125.544	39.011	-55.261
3599.79	125.252	38.825	-55.554
3598.37	124.955	38.632	-55.851
3596.94	124.654	38.441	-56.156
3595.52	124.342	38.237	-56.475
3594.09	124.028	38.033	-56.805
3592.67	123.746	37.88	-57.134
3591.24	123.507	37.797	-57.452
3589.82	123.267	37.711	-57.77
3588.39	122.964	37.512	-58.117
3586.97	122.594	37.192	-58.513
3585.54	122.225	36.872	-58.951
3584.12	121.915	36.663	-59.403
3582.69	121.657	36.555	-59.859
3581.27	121.407	36.467	-60.324
3579.84	121.139	36.342	-60.809
3578.42	120.854	36.178	-61.317
3576.99	120.563	35.996	-61.852
3575.57	120.277	35.817	-62.411
3574.14	120.006	35.662	-62.985
3572.72	119.767	35.553	-63.557
3571.29	119.56	35.488	-64.131
3569.87	119.348	35.411	-64.75
3568.44	119.075	35.235	-65.485
3567.02	118.726	34.931	-66.367
3565.59	118.357	34.593	-67.346
3564.17	118.042	34.343	-68.349
3562.74	117.792	34.202	-69.371
3561.32	117.568	34.105	-70.466
3559.89	117.338	33.994	-71.68
3558.47	117.099	33.865	-73.019
3557.04	116.867	33.743	-74.48
3555.62	116.643	33.631	-76.088
3554.19	116.416	33.511	-77.898
3552.77	116.177	33.372	-79.945
3551.34	115.939	33.236	-82.208
3549.91	115.719	33.127	-84.659
3548.49	115.516	33.036	-87.318
3547.06	115.308	32.922	-90.169
3545.64	115.08	32.769	-93.01
3544.21	114.84	32.608	-95.434
3542.79	114.612	32.483	-97.009
3541.36	114.405	32.403	-97.45
3539.94	114.215	32.342	-96.664
3538.51	114.028	32.269	-94.734
3537.09	113.832	32.165	-91.92
3535.66	113.625	32.04	-88.624
3534.24	113.418	31.919	-85.268
3532.81	113.221	31.813	-82.137
3531.39	113.032	31.712	-79.332
3529.96	112.84	31.594	-76.85
3528.54	112.641	31.454	-74.678
3527.11	112.44	31.299	-72.818
3525.69	112.24	31.137	-71.264
3524.26	112.039	30.967	-69.994
3522.84	111.831	30.793	-68.977
3521.41	111.622	30.628	-68.182
3519.99	111.42	30.48	-67.571
3518.56	111.23	30.344	-67.101
3517.14	111.051	30.208	-66.741
3515.71	110.879	30.07	-66.477
3514.29	110.712	29.932	-66.302
3512.86	110.538	29.795	-66.208
3511.44	110.349	29.649	-66.184
3510.01	110.148	29.489	-66.22
3508.59	109.95	29.326	-66.305
3507.16	109.771	29.178	-66.429
3505.74	109.61	29.042	-66.585
3504.31	109.446	28.894	-66.778
3502.89	109.262	28.72	-67.012
3501.46	109.07	28.546	-67.289
3500.04	108.887	28.399	-67.596
3498.61	108.719	28.277	-67.923
3497.19	108.557	28.156	-68.269
3495.76	108.39	28.019	-68.637
3494.34	108.219	27.875	-69.021
3492.91	108.053	27.74	-69.412
3491.49	107.894	27.615	-69.806
3490.06	107.74	27.49	-70.204
3488.64	107.585	27.357	-70.613
3487.21	107.43	27.225	-71.035
3485.79	107.276	27.102	-71.467
3484.36	107.126	26.991	-71.902
3482.94	106.978	26.876	-72.335
3481.51	106.828	26.751	-72.765
3480.09	106.682	26.628	-73.192
3478.66	106.542	26.523	-73.621
3477.23	106.405	26.434	-74.058
3475.81	106.267	26.345	-74.505
3474.38	106.13	26.246	-74.956
3472.96	106.002	26.142	-75.405
3471.53	105.889	26.039	-75.846
3470.11	105.788	25.94	-76.287
3468.68	105.685	25.844	-76.743
3467.26	105.571	25.748	-77.227
3465.83	105.449	25.656	-77.738
3464.41	105.326	25.564	-78.266
3462.98	105.208	25.471	-78.807
3461.56	105.096	25.374	-79.364
3460.13	104.988	25.276	-79.94
3458.71	104.882	25.18	-80.539
3457.28	104.778	25.086	-81.158
3455.86	104.675	24.994	-81.799
3454.43	104.576	24.903	-82.464
3453.01	104.483	24.817	-83.15
3451.58	104.4	24.74	-83.853
3450.16	104.329	24.668	-84.579
3448.73	104.259	24.585	-85.346
3447.31	104.18	24.48	-86.173
3445.88	104.096	24.366	-87.055
3444.46	104.016	24.26	-87.971
3443.03	103.946	24.166	-88.911
3441.61	103.882	24.07	-89.873
3440.18	103.824	23.965	-90.839
3438.76	103.773	23.852	-91.787
3437.33	103.727	23.733	-92.688
3435.91	103.676	23.614	-93.512
3434.48	103.618	23.5	-94.213
3433.06	103.557	23.393	-94.739
3431.63	103.498	23.286	-95.041
3430.21	103.445	23.177	-95.084
3428.78	103.397	23.065	-94.859
3427.36	103.356	22.956	-94.383
3425.93	103.322	22.857	-93.685
3424.51	103.296	22.769	-92.808
3423.08	103.275	22.681	-91.796
3421.66	103.254	22.585	-90.699
3420.23	103.233	22.484	-89.578
3418.81	103.213	22.393	-88.49
3417.38	103.202	22.319	-87.464
3415.96	103.202	22.256	-86.508
3414.53	103.214	22.196	-85.621
3413.11	103.232	22.135	-84.81
3411.68	103.254	22.08	-84.08
3410.26	103.278	22.036	-83.431
3408.83	103.305	22.004	-82.858
3407.41	103.335	21.981	-82.358
3405.98	103.37	21.96	-81.92
3404.55	103.411	21.937	-81.532
3403.13	103.46	21.913	-81.187
3401.7	103.514	21.891	-80.895
3400.28	103.567	21.877	-80.662
3398.85	103.613	21.872	-80.486
3397.43	103.661	21.862	-80.362
3396	103.716	21.846	-80.275
3394.58	103.78	21.825	-80.213
3393.15	103.849	21.797	-80.18
3391.73	103.917	21.763	-80.184
3390.3	103.981	21.733	-80.227
3388.88	104.042	21.713	-80.301
3387.45	104.102	21.701	-80.394
3386.03	104.164	21.686	-80.502
3384.6	104.229	21.665	-80.623
3383.18	104.299	21.64	-80.754
3381.75	104.374	21.617	-80.891
3380.33	104.456	21.597	-81.035
3378.9	104.542	21.58	-81.184
3377.48	104.63	21.564	-81.337
3376.05	104.72	21.548	-81.493
3374.63	104.816	21.533	-81.65
3373.2	104.918	21.517	-81.804
3371.78	105.026	21.501	-81.951
3370.35	105.135	21.486	-82.097
3368.93	105.24	21.474	-82.252
3367.5	105.339	21.468	-82.423
3366.08	105.432	21.467	-82.609
3364.65	105.526	21.468	-82.802
3363.23	105.624	21.471	-82.996
3361.8	105.728	21.471	-83.195
3360.38	105.834	21.469	-83.403
3358.95	105.941	21.466	-83.62
3357.53	106.049	21.463	-83.85
3356.1	106.158	21.455	-84.092
3354.68	106.267	21.441	-84.347
3353.25	106.378	21.422	-84.613
3351.83	106.49	21.403	-84.894
3350.4	106.6	21.384	-85.199
3348.98	106.708	21.364	-85.53
3347.55	106.813	21.338	-85.885
3346.13	106.918	21.303	-86.258
3344.7	107.023	21.258	-86.649
3343.28	107.127	21.208	-87.064
3341.85	107.227	21.153	-87.502
3340.43	107.324	21.094	-87.963
3339	107.417	21.027	-88.451
3337.58	107.505	20.954	-88.973
3336.15	107.589	20.875	-89.532
3334.73	107.672	20.793	-90.121
3333.3	107.757	20.711	-90.732
3331.88	107.845	20.628	-91.365
3330.45	107.935	20.545	-92.019
3329.02	108.023	20.457	-92.693
3327.6	108.106	20.359	-93.386
3326.17	108.186	20.253	-94.094
3324.75	108.261	20.138	-94.81
3323.32	108.33	20.02	-95.522
3321.9	108.395	19.901	-96.216
3320.47	108.455	19.78	-96.877
3319.05	108.511	19.654	-97.491
3317.62	108.56	19.521	-98.037
3316.2	108.606	19.381	-98.495
3314.77	108.648	19.239	-98.846
3313.35	108.686	19.096	-99.074
3311.92	108.719	18.95	-99.161
3310.5	108.746	18.798	-99.097
3309.07	108.77	18.636	-98.879
3307.65	108.793	18.468	-98.514
3306.22	108.817	18.301	-98.014
3304.8	108.841	18.137	-97.395
3303.37	108.863	17.971	-96.672
3301.95	108.882	17.798	-95.862
3300.52	108.896	17.616	-94.987
3299.1	108.907	17.425	-94.065
3297.67	108.913	17.226	-93.12
3296.25	108.915	17.02	-92.174
3294.82	108.915	16.809	-91.25
3293.4	108.912	16.592	-90.366
3291.97	108.906	16.367	-89.529
3290.55	108.899	16.135	-88.742
3289.12	108.894	15.896	-88.007
3287.7	108.888	15.651	-87.326
3286.27	108.881	15.399	-86.696
3284.85	108.874	15.143	-86.116
3283.42	108.867	14.881	-85.582
3282	108.86	14.611	-85.095
3280.57	108.853	14.336	-84.656
3279.15	108.848	14.057	-84.265
3277.72	108.843	13.775	-83.916
3276.3	108.838	13.486	-83.606
3274.87	108.832	13.188	-83.332
3273.45	108.825	12.883	-83.094
3272.02	108.818	12.574	-82.893
3270.6	108.813	12.267	-82.726
3269.17	108.809	11.965	-82.589
3267.75	108.807	11.673	-82.476
3266.32	108.805	11.389	-82.387
3264.9	108.802	11.114	-82.322
3263.47	108.799	10.848	-82.281
3262.05	108.796	10.591	-82.257
3260.62	108.797	10.338	-82.246
3259.2	108.799	10.084	-82.247
3257.77	108.802	9.831	-82.26
3256.34	108.806	9.58	-82.286
3254.92	108.812	9.331	-82.325
3253.49	108.82	9.082	-82.374
3252.07	108.83	8.834	-82.43
3250.64	108.841	8.587	-82.488
3249.22	108.852	8.342	-82.546
3247.79	108.863	8.095	-82.611
3246.37	108.872	7.844	-82.685
3244.94	108.881	7.591	-82.764
3243.52	108.89	7.34	-82.841
3242.09	108.899	7.092	-82.912
3240.67	108.908	6.846	-82.975
3239.24	108.92	6.599	-83.035
3237.82	108.934	6.352	-83.094
3236.39	108.951	6.102	-83.154
3234.97	108.97	5.852	-83.215
3233.54	108.993	5.603	-83.277
3232.12	109.021	5.363	-83.342
3230.69	109.053	5.131	-83.409
3229.27	109.088	4.904	-83.477
3227.84	109.124	4.681	-83.548
3226.42	109.162	4.461	-83.628
3224.99	109.201	4.246	-83.718
3223.57	109.239	4.033	-83.817
3222.14	109.275	3.82	-83.925
3220.72	109.306	3.603	-84.044
3219.29	109.332	3.38	-84.175
3217.87	109.36	3.152	-84.316
3216.44	109.391	2.92	-84.469
3215.02	109.427	2.683	-84.634
3213.59	109.465	2.441	-84.812
3212.17	109.506	2.192	-85.003
3210.74	109.549	1.932	-85.203
3209.32	109.592	1.662	-85.411
3207.89	109.635	1.382	-85.627
3206.47	109.678	1.096	-85.853
3205.04	109.722	0.806	-86.09
3203.62	109.765	0.511	-86.337
3202.19	109.805	0.211	-86.59
3200.77	109.843	-0.096	-86.849
3199.34	109.881	-0.409	-87.115
3197.92	109.92	-0.729	-87.391
3196.49	109.957	-1.055	-87.674
3195.07	109.995	-1.384	-87.961
3193.64	110.035	-1.718	-88.252
3192.22	110.077	-2.054	-88.547
3190.79	110.12	-2.392	-88.845
3189.37	110.162	-2.732	-89.142
3187.94	110.203	-3.078	-89.438
3186.52	110.243	-3.43	-89.734
3185.09	110.286	-3.784	-90.031
3183.67	110.331	-4.139	-90.325
3182.24	110.379	-4.492	-90.614
3180.81	110.427	-4.842	-90.895
3179.39	110.474	-5.189	-91.17
3177.96	110.52	-5.537	-91.437
3176.54	110.567	-5.885	-91.695
3175.11	110.616	-6.23	-91.939
3173.69	110.664	-6.567	-92.17
3172.26	110.711	-6.896	-92.388
3170.84	110.757	-7.217	-92.594
3169.41	110.804	-7.532	-92.786
3167.99	110.854	-7.841	-92.961
3166.56	110.906	-8.142	-93.12
3165.14	110.96	-8.433	-93.261
3163.71	111.014	-8.713	-93.382
3162.29	111.068	-8.983	-93.478
3160.86	111.123	-9.248	-93.548
3159.44	111.18	-9.507	-93.592
3158.01	111.235	-9.76	-93.607
3156.59	111.288	-10.005	-93.592
3155.16	111.335	-10.241	-93.545
3153.74	111.381	-10.472	-93.469
3152.31	111.431	-10.699	-93.367
3150.89	111.488	-10.924	-93.242
3149.46	111.547	-11.141	-93.094
3148.04	111.602	-11.352	-92.92
3146.61	111.652	-11.556	-92.719
3145.19	111.698	-11.757	-92.489
3143.76	111.742	-11.959	-92.232
3142.34	111.785	-12.163	-91.948
3140.91	111.826	-12.368	-91.643
3139.49	111.867	-12.575	-91.326
3138.06	111.912	-12.786	-91.005
3136.64	111.963	-13.001	-90.68
3135.21	112.015	-13.224	-90.345
3133.79	112.064	-13.455	-89.997
3132.36	112.109	-13.693	-89.64
3130.94	112.157	-13.939	-89.281
3129.51	112.21	-14.19	-88.927
3128.09	112.27	-14.446	-88.579
3126.66	112.334	-14.707	-88.235
3125.24	112.398	-14.974	-87.892
3123.81	112.464	-15.245	-87.55
3122.39	112.535	-15.519	-87.213
3120.96	112.616	-15.794	-86.886
3119.54	112.709	-16.072	-86.573
3118.11	112.815	-16.355	-86.276
3116.69	112.932	-16.644	-85.995
3115.26	113.058	-16.936	-85.73
3113.84	113.194	-17.228	-85.478
3112.41	113.337	-17.52	-85.231
3110.99	113.485	-17.811	-84.985
3109.56	113.639	-18.101	-84.743
3108.13	113.799	-18.392	-84.514
3106.71	113.966	-18.684	-84.299
3105.28	114.139	-18.974	-84.095
3103.86	114.313	-19.261	-83.896
3102.43	114.486	-19.545	-83.699
3101.01	114.659	-19.824	-83.51
3099.58	114.834	-20.1	-83.331
3098.16	115.015	-20.372	-83.161
3096.73	115.197	-20.642	-82.995
3095.31	115.378	-20.909	-82.83
3093.88	115.554	-21.174	-82.666
3092.46	115.73	-21.434	-82.504
3091.03	115.907	-21.69	-82.348
3089.61	116.085	-21.938	-82.199
3088.18	116.264	-22.178	-82.054
3086.76	116.44	-22.41	-81.908
3085.33	116.612	-22.633	-81.761
3083.91	116.781	-22.85	-81.615
3082.48	116.949	-23.057	-81.472
3081.06	117.114	-23.254	-81.332
3079.63	117.275	-23.44	-81.194
3078.21	117.431	-23.618	-81.062
3076.78	117.582	-23.787	-80.937
3075.36	117.73	-23.948	-80.818
3073.93	117.874	-24.1	-80.698
3072.51	118.013	-24.246	-80.573
3071.08	118.145	-24.387	-80.438
3069.66	118.27	-24.525	-80.296
3068.23	118.392	-24.659	-80.151
3066.81	118.514	-24.789	-80.011
3065.38	118.636	-24.918	-79.879
3063.96	118.755	-25.047	-79.754
3062.53	118.87	-25.177	-79.627
3061.11	118.981	-25.306	-79.494
3059.68	119.088	-25.434	-79.349
3058.26	119.192	-25.561	-79.196
3056.83	119.293	-25.689	-79.037
3055.41	119.391	-25.818	-78.878
3053.98	119.484	-25.951	-78.719
3052.56	119.571	-26.088	-78.559
3051.13	119.652	-26.229	-78.398
3049.71	119.727	-26.371	-78.237
3048.28	119.8	-26.514	-78.075
3046.86	119.874	-26.656	-77.909
3045.43	119.951	-26.798	-77.738
3044.01	120.033	-26.936	-77.566
3042.58	120.116	-27.073	-77.401
3041.16	120.2	-27.208	-77.245
3039.73	120.284	-27.344	-77.096
3038.31	120.366	-27.478	-76.945
3036.88	120.444	-27.609	-76.79
3035.46	120.517	-27.739	-76.632
3034.03	120.586	-27.868	-76.478
3032.6	120.652	-27.992	-76.333
3031.18	120.716	-28.113	-76.197
3029.75	120.781	-28.231	-76.065
3028.33	120.847	-28.348	-75.932
3026.9	120.914	-28.459	-75.795
3025.48	120.979	-28.558	-75.651
3024.05	121.043	-28.641	-75.505
3022.63	121.102	-28.705	-75.361
3021.2	121.158	-28.748	-75.22
3019.78	121.211	-28.764	-75.076
3018.35	121.263	-28.749	-74.926
3016.93	121.316	-28.705	-74.769
3015.5	121.368	-28.644	-74.607
3014.08	121.418	-28.589	-74.443
3012.65	121.466	-28.561	-74.281
3011.23	121.512	-28.564	-74.127
3009.8	121.558	-28.586	-73.979
3008.38	121.605	-28.601	-73.833
3006.95	121.65	-28.59	-73.685
3005.53	121.693	-28.547	-73.535
3004.1	121.733	-28.479	-73.391
3002.68	121.771	-28.402	-73.268
3001.25	121.808	-28.335	-73.187
2999.83	121.842	-28.292	-73.178
2998.4	121.872	-28.281	-73.275
2996.98	121.896	-28.293	-73.503
2995.55	121.915	-28.31	-73.817
2994.13	121.93	-28.315	-74.088
2992.7	121.94	-28.299	-74.154
2991.28	121.947	-28.267	-73.932
2989.85	121.951	-28.227	-73.465
2988.43	121.951	-28.181	-72.881
2987	121.95	-28.128	-72.304
2985.58	121.947	-28.066	-71.802
2984.15	121.942	-27.993	-71.393
2982.73	121.937	-27.914	-71.078
2981.3	121.93	-27.835	-70.872
2979.88	121.92	-27.767	-70.81
2978.45	121.908	-27.715	-70.958
2977.03	121.894	-27.683	-71.427
2975.6	121.881	-27.671	-72.385
2974.18	121.871	-27.676	-74.009
2972.75	121.865	-27.696	-76.3
2971.33	121.864	-27.73	-78.853
2969.9	121.872	-27.774	-80.874
2968.48	121.891	-27.824	-81.633
2967.05	121.921	-27.878	-80.985
2965.63	121.964	-27.936	-79.416
2964.2	122.02	-27.998	-77.602
2962.78	122.086	-28.063	-75.979
2961.35	122.161	-28.132	-74.673
2959.92	122.24	-28.2	-73.64
2958.5	122.32	-28.253	-72.804
2957.07	122.401	-28.265	-72.107
2955.65	122.483	-28.212	-71.52
2954.22	122.562	-28.087	-71.032
2952.8	122.634	-27.904	-70.639
2951.37	122.692	-27.693	-70.334
2949.95	122.733	-27.482	-70.108
2948.52	122.756	-27.287	-69.96
2947.1	122.763	-27.112	-69.897
2945.67	122.756	-26.958	-69.932
2944.25	122.736	-26.818	-70.08
2942.82	122.705	-26.691	-70.351
2941.4	122.665	-26.572	-70.747
2939.97	122.621	-26.459	-71.261
2938.55	122.576	-26.35	-71.868
2937.12	122.531	-26.245	-72.535
2935.7	122.487	-26.142	-73.235
2934.27	122.447	-26.041	-73.959
2932.85	122.413	-25.938	-74.734
2931.42	122.384	-25.832	-75.608
2930	122.364	-25.722	-76.622
2928.57	122.351	-25.609	-77.75
2927.15	122.347	-25.489	-78.822
2925.72	122.353	-25.358	-79.532
2924.3	122.371	-25.21	-79.565
2922.87	122.403	-25.044	-78.79
2921.45	122.452	-24.861	-77.356
2920.02	122.524	-24.657	-75.606
2918.6	122.635	-24.429	-73.883
2917.17	122.799	-24.168	-72.392
2915.75	123.02	-23.871	-71.19
2914.32	123.283	-23.541	-70.242
2912.9	123.563	-23.188	-69.493
2911.47	123.834	-22.831	-68.893
2910.05	124.081	-22.481	-68.412
2908.62	124.3	-22.144	-68.038
2907.2	124.497	-21.821	-67.772
2905.77	124.674	-21.512	-67.631
2904.35	124.837	-21.22	-67.641
2902.92	124.989	-20.946	-67.836
2901.5	125.131	-20.691	-68.239
2900.07	125.266	-20.454	-68.839
2898.65	125.394	-20.236	-69.576
2897.22	125.516	-20.038	-70.341
2895.8	125.633	-19.86	-71.017
2894.37	125.744	-19.705	-71.515
2892.95	125.848	-19.574	-71.811
2891.52	125.945	-19.468	-71.933
2890.1	126.034	-19.388	-71.937
2888.67	126.117	-19.333	-71.882
2887.25	126.193	-19.305	-71.81
2885.82	126.263	-19.304	-71.747
2884.39	126.329	-19.33	-71.706
2882.97	126.388	-19.38	-71.695
2881.54	126.442	-19.448	-71.712
2880.12	126.495	-19.527	-71.755
2878.69	126.548	-19.607	-71.815
2877.27	126.602	-19.682	-71.883
2875.84	126.658	-19.745	-71.949
2874.42	126.719	-19.791	-72.005
2872.99	126.787	-19.818	-72.046
2871.57	126.864	-19.823	-72.064
2870.14	126.949	-19.806	-72.053
2868.72	127.038	-19.772	-72.007
2867.29	127.126	-19.724	-71.927
2865.87	127.207	-19.665	-71.815
2864.44	127.281	-19.593	-71.673
2863.02	127.349	-19.507	-71.506
2861.59	127.412	-19.408	-71.323
2860.17	127.47	-19.298	-71.129
2858.74	127.523	-19.178	-70.932
2857.32	127.572	-19.045	-70.741
2855.89	127.615	-18.9	-70.563
2854.47	127.651	-18.738	-70.405
2853.04	127.684	-18.553	-70.266
2851.62	127.734	-18.335	-70.143
2850.19	127.825	-18.068	-70.032
2848.77	127.971	-17.749	-69.932
2847.34	128.163	-17.384	-69.849
2845.92	128.373	-16.995	-69.787
2844.49	128.572	-16.602	-69.749
2843.07	128.745	-16.219	-69.738
2841.64	128.892	-15.848	-69.752
2840.22	129.02	-15.486	-69.788
2838.79	129.137	-15.133	-69.842
2837.37	129.248	-14.786	-69.912
2835.94	129.356	-14.443	-69.995
2834.52	129.461	-14.106	-70.088
2833.09	129.562	-13.772	-70.192
2831.67	129.657	-13.44	-70.307
2830.24	129.748	-13.108	-70.433
2828.82	129.834	-12.772	-70.564
2827.39	129.915	-12.433	-70.697
2825.97	129.992	-12.092	-70.827
2824.54	130.066	-11.75	-70.955
2823.12	130.139	-11.406	-71.084
2821.69	130.215	-11.062	-71.216
2820.27	130.294	-10.718	-71.352
2818.84	130.374	-10.375	-71.49
2817.42	130.455	-10.036	-71.627
2815.99	130.536	-9.702	-71.761
2814.57	130.62	-9.376	-71.887
2813.14	130.702	-9.06	-72
2811.71	130.782	-8.758	-72.092
2810.29	130.858	-8.474	-72.155
2808.86	130.932	-8.21	-72.181
2807.44	131.004	-7.966	-72.163
2806.01	131.072	-7.745	-72.1
2804.59	131.134	-7.551	-71.991
2803.16	131.192	-7.388	-71.838
2801.74	131.249	-7.255	-71.649
2800.31	131.304	-7.152	-71.432
2798.89	131.359	-7.081	-71.197
2797.46	131.417	-7.041	-70.953
2796.04	131.478	-7.033	-70.708
2794.61	131.542	-7.056	-70.467
2793.19	131.606	-7.106	-70.235
2791.76	131.669	-7.179	-70.017
2790.34	131.731	-7.272	-69.815
2788.91	131.796	-7.381	-69.627
2787.49	131.862	-7.503	-69.448
2786.06	131.929	-7.633	-69.273
2784.64	131.991	-7.767	-69.095
2783.21	132.047	-7.899	-68.909
2781.79	132.098	-8.026	-68.706
2780.36	132.146	-8.143	-68.48
2778.94	132.191	-8.248	-68.227
2777.51	132.234	-8.335	-67.948
2776.09	132.277	-8.4	-67.643
2774.66	132.325	-8.44	-67.317
2773.24	132.382	-8.453	-66.979
2771.81	132.444	-8.439	-66.638
2770.39	132.508	-8.399	-66.303
2768.96	132.57	-8.338	-65.985
2767.54	132.629	-8.258	-65.69
2766.11	132.687	-8.162	-65.427
2764.69	132.744	-8.055	-65.199
2763.26	132.799	-7.945	-65.013
2761.84	132.851	-7.839	-64.868
2760.41	132.898	-7.747	-64.764
2758.99	132.941	-7.678	-64.696
2757.56	132.981	-7.638	-64.654
2756.14	133.017	-7.635	-64.63
2754.71	133.05	-7.672	-64.612
2753.29	133.085	-7.748	-64.594
2751.86	133.121	-7.86	-64.568
2750.44	133.16	-8	-64.53
2749.01	133.201	-8.163	-64.475
2747.59	133.244	-8.345	-64.399
2746.16	133.291	-8.54	-64.3
2744.74	133.338	-8.748	-64.179
2743.31	133.384	-8.968	-64.036
2741.89	133.426	-9.197	-63.873
2740.46	133.463	-9.425	-63.697
2739.04	133.497	-9.641	-63.514
2737.61	133.529	-9.83	-63.338
2736.18	133.561	-9.979	-63.178
2734.76	133.593	-10.076	-63.046
2733.33	133.623	-10.112	-62.95
2731.91	133.654	-10.079	-62.899
2730.48	133.688	-9.97	-62.899
2729.06	133.726	-9.787	-62.953
2727.63	133.765	-9.535	-63.056
2726.21	133.805	-9.226	-63.2
2724.78	133.848	-8.872	-63.373
2723.36	133.892	-8.483	-63.556
2721.93	133.937	-8.071	-63.733
2720.51	133.984	-7.643	-63.891
2719.08	134.03	-7.209	-64.025
2717.66	134.074	-6.773	-64.135
2716.23	134.113	-6.337	-64.216
2714.81	134.147	-5.902	-64.265
2713.38	134.175	-5.47	-64.274
2711.96	134.2	-5.043	-64.242
2710.53	134.225	-4.62	-64.176
2709.11	134.253	-4.206	-64.082
2707.68	134.284	-3.805	-63.967
2706.26	134.322	-3.427	-63.836
2704.83	134.365	-3.079	-63.686
2703.41	134.409	-2.767	-63.516
2701.98	134.452	-2.497	-63.325
2700.56	134.494	-2.273	-63.119
2699.13	134.536	-2.097	-62.907
2697.71	134.578	-1.969	-62.699
2696.28	134.62	-1.882	-62.504
2694.86	134.657	-1.834	-62.33
2693.43	134.691	-1.821	-62.179
2692.01	134.722	-1.845	-62.049
2690.58	134.752	-1.905	-61.939
2689.16	134.782	-2	-61.848
2687.73	134.813	-2.131	-61.776
2686.31	134.847	-2.297	-61.722
2684.88	134.881	-2.496	-61.687
2683.46	134.916	-2.721	-61.671
2682.03	134.95	-2.967	-61.675
2680.61	134.985	-3.228	-61.7
2679.18	135.021	-3.499	-61.745
2677.76	135.061	-3.774	-61.809
2676.33	135.101	-4.047	-61.883
2674.91	135.14	-4.314	-61.954
2673.48	135.175	-4.574	-62.009
2672.06	135.207	-4.827	-62.039
2670.63	135.235	-5.071	-62.035
2669.21	135.261	-5.302	-61.988
2667.78	135.287	-5.515	-61.895
2666.36	135.317	-5.707	-61.76
2664.93	135.349	-5.874	-61.592
2663.5	135.382	-6.014	-61.402
2662.08	135.413	-6.124	-61.203
2660.65	135.443	-6.203	-61.005
2659.23	135.474	-6.25	-60.814
2657.8	135.505	-6.261	-60.631
2656.38	135.537	-6.238	-60.454
2654.95	135.569	-6.179	-60.279
2653.53	135.599	-6.085	-60.107
2652.1	135.629	-5.957	-59.934
2650.68	135.656	-5.799	-59.762
2649.25	135.68	-5.613	-59.59
2647.83	135.702	-5.401	-59.422
2646.4	135.724	-5.164	-59.259
2644.98	135.749	-4.902	-59.105
2643.55	135.776	-4.62	-58.96
2642.13	135.803	-4.32	-58.82
2640.7	135.831	-4.007	-58.679
2639.28	135.859	-3.685	-58.529
2637.85	135.889	-3.359	-58.361
2636.43	135.922	-3.035	-58.168
2635	135.955	-2.715	-57.948
2633.58	135.984	-2.406	-57.704
2632.15	136.008	-2.116	-57.447
2630.73	136.03	-1.85	-57.188
2629.3	136.052	-1.609	-56.936
2627.88	136.077	-1.393	-56.697
2626.45	136.103	-1.198	-56.474
2625.03	136.13	-1.022	-56.265
2623.6	136.16	-0.859	-56.069
2622.18	136.192	-0.701	-55.883
2620.75	136.228	-0.541	-55.703
2619.33	136.266	-0.371	-55.521
2617.9	136.306	-0.182	-55.329
2616.48	136.349	0.025	-55.127
2615.05	136.394	0.245	-54.914
2613.63	136.438	0.468	-54.693
2612.2	136.479	0.681	-54.466
2610.78	136.515	0.878	-54.237
2609.35	136.547	1.057	-54.007
2607.93	136.578	1.222	-53.78
2606.5	136.607	1.378	-53.556
2605.08	136.636	1.533	-53.339
2603.65	136.665	1.693	-53.132
2602.23	136.697	1.865	-52.94
2600.8	136.733	2.052	-52.765
2599.38	136.772	2.254	-52.609
2597.95	136.81	2.471	-52.474
2596.53	136.849	2.702	-52.363
2595.1	136.888	2.942	-52.276
2593.68	136.928	3.185	-52.211
2592.25	136.966	3.428	-52.164
2590.83	137.001	3.667	-52.131
2589.4	137.032	3.902	-52.107
2587.97	137.058	4.134	-52.086
2586.55	137.08	4.369	-52.059
2585.12	137.099	4.612	-52.018
2583.7	137.118	4.862	-51.962
2582.27	137.137	5.112	-51.887
2580.85	137.159	5.35	-51.795
2579.42	137.186	5.564	-51.689
2578	137.217	5.744	-51.576
2576.57	137.253	5.891	-51.461
2575.15	137.29	6.006	-51.347
2573.72	137.326	6.092	-51.237
2572.3	137.361	6.156	-51.137
2570.87	137.394	6.206	-51.052
2569.45	137.423	6.248	-50.991
2568.02	137.447	6.287	-50.959
2566.6	137.467	6.327	-50.955
2565.17	137.481	6.368	-50.975
2563.75	137.493	6.411	-51.011
2562.32	137.502	6.456	-51.051
2560.9	137.512	6.502	-51.082
2559.47	137.523	6.548	-51.087
2558.05	137.535	6.592	-51.058
2556.62	137.551	6.629	-50.997
2555.2	137.571	6.654	-50.916
2553.77	137.598	6.665	-50.828
2552.35	137.629	6.659	-50.744
2550.92	137.665	6.637	-50.671
2549.5	137.702	6.599	-50.61
2548.07	137.735	6.547	-50.558
2546.65	137.761	6.484	-50.51
2545.22	137.781	6.41	-50.462
2543.8	137.796	6.328	-50.409
2542.37	137.807	6.235	-50.353
2540.95	137.816	6.132	-50.293
2539.52	137.823	6.017	-50.235
2538.1	137.828	5.889	-50.18
2536.67	137.836	5.745	-50.133
2535.25	137.849	5.58	-50.09
2533.82	137.868	5.394	-50.049
2532.4	137.893	5.187	-50.005
2530.97	137.924	4.96	-49.949
2529.55	137.96	4.713	-49.875
2528.12	137.999	4.448	-49.778
2526.7	138.037	4.168	-49.659
2525.27	138.07	3.881	-49.521
2523.85	138.095	3.59	-49.37
2522.42	138.114	3.297	-49.216
2521	138.129	3.01	-49.067
2519.57	138.14	2.734	-48.929
2518.15	138.15	2.477	-48.803
2516.72	138.158	2.247	-48.688
2515.29	138.166	2.048	-48.582
2513.87	138.176	1.886	-48.482
2512.44	138.192	1.765	-48.386
2511.02	138.214	1.688	-48.29
2509.59	138.242	1.654	-48.19
2508.17	138.274	1.664	-48.085
2506.74	138.312	1.717	-47.979
2505.32	138.353	1.813	-47.874
2503.89	138.395	1.95	-47.771
2502.47	138.433	2.119	-47.669
2501.04	138.467	2.31	-47.568
2499.62	138.494	2.517	-47.472
2498.19	138.515	2.738	-47.378
2496.77	138.529	2.974	-47.284
2495.34	138.537	3.231	-47.188
2493.92	138.544	3.513	-47.087
2492.49	138.55	3.824	-46.987
2491.07	138.558	4.158	-46.889
2489.64	138.57	4.506	-46.797
2488.22	138.587	4.854	-46.713
2486.79	138.612	5.191	-46.638
2485.37	138.645	5.509	-46.575
2483.94	138.686	5.805	-46.526
2482.52	138.731	6.076	-46.491
2481.09	138.776	6.323	-46.47
2479.67	138.817	6.55	-46.467
2478.24	138.852	6.76	-46.48
2476.82	138.88	6.951	-46.505
2475.39	138.9	7.123	-46.535
2473.97	138.914	7.279	-46.562
2472.54	138.922	7.422	-46.578
2471.12	138.926	7.552	-46.578
2469.69	138.927	7.672	-46.558
2468.27	138.931	7.786	-46.515
2466.84	138.938	7.897	-46.451
2465.42	138.949	8.009	-46.37
2463.99	138.966	8.123	-46.281
2462.57	138.991	8.242	-46.192
2461.14	139.025	8.365	-46.111
2459.72	139.062	8.495	-46.039
2458.29	139.1	8.632	-45.971
2456.87	139.136	8.774	-45.894
2455.44	139.17	8.918	-45.797
2454.02	139.199	9.06	-45.675
2452.59	139.219	9.197	-45.534
2451.17	139.232	9.327	-45.386
2449.74	139.237	9.451	-45.242
2448.32	139.239	9.568	-45.111
2446.89	139.241	9.677	-45
2445.47	139.244	9.778	-44.907
2444.04	139.248	9.87	-44.826
2442.62	139.255	9.955	-44.753
2441.19	139.266	10.036	-44.686
2439.76	139.28	10.115	-44.621
2438.34	139.3	10.19	-44.555
2436.91	139.322	10.261	-44.487
2435.49	139.346	10.328	-44.422
2434.06	139.367	10.386	-44.362
2432.64	139.38	10.425	-44.313
2431.21	139.38	10.439	-44.276
2429.79	139.366	10.43	-44.251
2428.36	139.346	10.424	-44.231
2426.94	139.337	10.457	-44.203
2425.51	139.35	10.551	-44.16
2424.09	139.382	10.694	-44.103
2422.66	139.42	10.85	-44.041
2421.24	139.454	10.985	-43.979
2419.81	139.479	11.092	-43.922
2418.39	139.498	11.178	-43.868
2416.96	139.516	11.255	-43.818
2415.54	139.537	11.329	-43.772
2414.11	139.562	11.404	-43.728
2412.69	139.59	11.48	-43.685
2411.26	139.619	11.556	-43.645
2409.84	139.648	11.633	-43.608
2408.41	139.675	11.71	-43.574
2406.99	139.7	11.79	-43.546
2405.56	139.719	11.876	-43.522
2404.14	139.734	11.969	-43.502
2402.71	139.743	12.071	-43.483
2401.29	139.747	12.184	-43.464
2399.86	139.745	12.311	-43.447
2398.44	139.742	12.447	-43.428
2397.01	139.739	12.59	-43.404
2395.59	139.737	12.739	-43.376
2394.16	139.735	12.893	-43.34
2392.74	139.737	13.051	-43.298
2391.31	139.746	13.207	-43.251
2389.89	139.763	13.357	-43.201
2388.46	139.789	13.493	-43.148
2387.04	139.819	13.608	-43.096
2385.61	139.853	13.699	-43.045
2384.19	139.885	13.767	-42.997
2382.76	139.914	13.82	-42.955
2381.34	139.937	13.863	-42.922
2379.91	139.952	13.899	-42.899
2378.49	139.959	13.932	-42.883
2377.06	139.958	13.964	-42.874
2375.64	139.95	13.995	-42.869
2374.21	139.934	14.018	-42.869
2372.79	139.908	14.02	-42.876
2371.36	139.879	14.006	-42.89
2369.94	139.849	13.989	-42.906
2368.51	139.822	13.971	-42.921
2367.08	139.799	13.95	-42.931
2365.66	139.779	13.94	-42.938
2364.23	139.765	13.964	-42.938
2362.81	139.759	14.021	-42.926
2361.38	139.759	14.112	-42.894
2359.96	139.759	14.269	-42.844
2358.53	139.757	14.536	-42.779
2357.11	139.755	14.908	-42.704
2355.68	139.756	15.317	-42.623
2354.26	139.763	15.648	-42.54
2352.83	139.778	15.797	-42.462
2351.41	139.808	15.772	-42.395
2349.98	139.858	15.731	-42.345
2348.56	139.921	15.85	-42.315
2347.13	139.975	16.133	-42.304
2345.71	139.994	16.418	-42.305
2344.28	139.975	16.545	-42.31
2342.86	139.945	16.518	-42.308
2341.43	139.931	16.463	-42.292
2340.01	139.942	16.463	-42.264
2338.58	139.97	16.522	-42.228
2337.16	140.008	16.623	-42.188
2335.73	140.05	16.747	-42.15
2334.31	140.089	16.873	-42.118
2332.88	140.119	16.993	-42.094
2331.46	140.134	17.116	-42.074
2330.03	140.134	17.249	-42.055
2328.61	140.123	17.392	-42.035
2327.18	140.111	17.54	-42.009
2325.76	140.105	17.695	-41.978
2324.33	140.104	17.87	-41.941
2322.91	140.11	18.076	-41.9
2321.48	140.12	18.301	-41.856
2320.06	140.135	18.511	-41.808
2318.63	140.156	18.686	-41.755
2317.21	140.185	18.836	-41.697
2315.78	140.224	18.979	-41.632
2314.36	140.267	19.124	-41.564
2312.93	140.309	19.261	-41.496
2311.51	140.346	19.381	-41.431
2310.08	140.375	19.493	-41.37
2308.66	140.398	19.604	-41.314
2307.23	140.415	19.712	-41.264
2305.81	140.427	19.816	-41.221
2304.38	140.431	19.913	-41.186
2302.96	140.426	20.007	-41.158
2301.53	140.415	20.1	-41.138
2300.11	140.402	20.191	-41.125
2298.68	140.392	20.284	-41.118
2297.26	140.389	20.383	-41.116
2295.83	140.394	20.493	-41.115
2294.41	140.407	20.611	-41.115
2292.98	140.429	20.732	-41.112
2291.55	140.459	20.855	-41.105
2290.13	140.494	20.982	-41.092
2288.7	140.529	21.108	-41.069
2287.28	140.562	21.227	-41.04
2285.85	140.589	21.331	-41.006
2284.43	140.607	21.419	-40.973
2283	140.616	21.491	-40.94
2281.58	140.613	21.549	-40.907
2280.15	140.6	21.595	-40.873
2278.73	140.581	21.633	-40.837
2277.3	140.559	21.667	-40.799
2275.88	140.539	21.706	-40.762
2274.45	140.524	21.755	-40.727
2273.03	140.517	21.818	-40.695
2271.6	140.518	21.896	-40.666
2270.18	140.528	21.988	-40.639
2268.75	140.547	22.094	-40.615
2267.33	140.572	22.211	-40.591
2265.9	140.601	22.332	-40.566
2264.48	140.631	22.453	-40.539
2263.05	140.656	22.569	-40.512
2261.63	140.675	22.677	-40.486
2260.2	140.684	22.775	-40.462
2258.78	140.683	22.858	-40.437
2257.35	140.671	22.924	-40.409
2255.93	140.652	22.969	-40.379
2254.5	140.628	22.99	-40.346
2253.08	140.603	22.984	-40.315
2251.65	140.578	22.95	-40.287
2250.23	140.549	22.9	-40.267
2248.8	140.521	22.838	-40.254
2247.38	140.529	22.74	-40.228
2245.95	140.547	22.636	-40.207
2244.53	140.571	22.54	-40.19
2243.1	140.598	22.464	-40.179
2241.68	140.627	22.415	-40.172
2240.25	140.654	22.399	-40.17
2238.83	140.674	22.42	-40.173
2237.4	140.685	22.485	-40.179
2235.98	140.686	22.595	-40.188
2234.55	140.676	22.75	-40.201
2233.13	140.659	22.939	-40.216
2231.7	140.636	23.147	-40.233
2230.28	140.612	23.357	-40.251
2228.85	140.589	23.558	-40.269
2227.43	140.572	23.742	-40.288
2226	140.561	23.907	-40.308
2224.58	140.559	24.053	-40.327
2223.15	140.566	24.181	-40.344
2221.73	140.584	24.294	-40.359
2220.3	140.608	24.39	-40.375
2218.87	140.635	24.47	-40.388
2217.45	140.661	24.536	-40.401
2216.02	140.682	24.591	-40.413
2214.6	140.699	24.633	-40.426
2213.17	140.71	24.663	-40.441
2211.75	140.712	24.678	-40.455
2210.32	140.704	24.677	-40.468
2208.9	140.686	24.661	-40.477
2207.47	140.663	24.63	-40.482
2206.05	140.637	24.584	-40.48
2204.62	140.612	24.523	-40.472
2203.2	140.588	24.451	-40.46
2201.77	140.57	24.373	-40.45
2200.35	140.564	24.294	-40.444
2198.92	140.569	24.219	-40.444
2197.5	140.583	24.151	-40.45
2196.07	140.6	24.093	-40.459
2194.65	140.619	24.048	-40.468
2193.22	140.638	24.017	-40.473
2191.8	140.658	24.001	-40.476
2190.37	140.674	24	-40.476
2188.95	140.685	24.014	-40.477
2187.52	140.687	24.04	-40.481
2186.1	140.679	24.076	-40.486
2184.67	140.663	24.12	-40.493
2183.25	140.642	24.173	-40.497
2181.82	140.619	24.229	-40.494
2180.4	140.596	24.285	-40.484
2178.97	140.575	24.337	-40.467
2177.55	140.56	24.382	-40.447
2176.12	140.554	24.42	-40.426
2174.7	140.555	24.447	-40.409
2173.27	140.558	24.464	-40.399
2171.85	140.561	24.469	-40.397
2170.42	140.572	24.47	-40.395
2169	140.595	24.474	-40.386
2167.57	140.627	24.486	-40.369
2166.15	140.654	24.499	-40.352
2164.72	140.666	24.51	-40.342
2163.3	140.66	24.518	-40.339
2161.87	140.643	24.525	-40.342
2160.45	140.618	24.529	-40.343
2159.02	140.59	24.533	-40.339
2157.6	140.563	24.54	-40.325
2156.17	140.539	24.549	-40.304
2154.75	140.521	24.556	-40.275
2153.32	140.51	24.554	-40.243
2151.9	140.508	24.539	-40.208
2150.47	140.513	24.509	-40.171
2149.05	140.526	24.464	-40.134
2147.62	140.544	24.405	-40.098
2146.19	140.564	24.329	-40.065
2144.77	140.582	24.236	-40.035
2143.34	140.593	24.127	-40.01
2141.92	140.598	24.005	-39.99
2140.49	140.596	23.875	-39.974
2139.07	140.586	23.741	-39.961
2137.64	140.568	23.605	-39.955
2136.22	140.545	23.466	-39.955
2134.79	140.522	23.322	-39.963
2133.37	140.501	23.172	-39.974
2131.94	140.484	23.017	-39.985
2130.52	140.471	22.854	-39.994
2129.09	140.462	22.68	-40.002
2127.67	140.461	22.493	-40.007
2126.24	140.468	22.29	-40.01
2124.82	140.489	22.072	-40.01
2123.39	140.557	21.841	-40.009
2121.97	140.625	21.596	-40.007
2120.54	140.692	21.338	-40.005
2119.12	140.756	21.066	-40.003
2117.69	140.814	20.781	-40.001
2116.27	140.863	20.481	-39.998
2114.84	140.903	20.165	-39.996
2113.42	140.936	19.832	-39.995
2111.99	140.965	19.48	-39.996
2110.57	140.994	19.11	-40
2109.14	141.024	18.72	-40.007
2107.72	141.057	18.307	-40.02
2106.29	141.096	17.872	-40.039
2104.87	141.142	17.417	-40.061
2103.44	141.194	16.948	-40.086
2102.02	141.251	16.467	-40.112
2100.59	141.31	15.976	-40.139
2099.17	141.371	15.481	-40.164
2097.74	141.434	14.988	-40.186
2096.32	141.495	14.505	-40.205
2094.89	141.552	14.042	-40.217
2093.47	141.602	13.607	-40.223
2092.04	141.648	13.207	-40.226
2090.62	141.688	12.85	-40.227
2089.19	141.723	12.541	-40.227
2087.77	141.755	12.286	-40.227
2086.34	141.787	12.092	-40.224
2084.92	141.819	11.963	-40.22
2083.49	141.854	11.905	-40.213
2082.07	141.893	11.916	-40.203
2080.64	141.935	11.995	-40.195
2079.22	141.982	12.133	-40.192
2077.79	142.034	12.32	-40.196
2076.37	142.093	12.546	-40.204
2074.94	142.157	12.799	-40.215
2073.52	142.222	13.069	-40.231
2072.09	142.284	13.344	-40.252
2070.66	142.341	13.618	-40.276
2069.24	142.394	13.887	-40.296
2067.81	142.443	14.154	-40.309
2066.39	142.486	14.421	-40.315
2064.96	142.521	14.686	-40.315
2063.54	142.55	14.943	-40.312
2062.11	142.578	15.187	-40.305
2060.69	142.608	15.413	-40.295
2059.26	142.642	15.622	-40.283
2057.84	142.68	15.811	-40.268
2056.41	142.723	15.98	-40.25
2054.99	142.772	16.13	-40.232
2053.56	142.827	16.263	-40.217
2052.14	142.888	16.377	-40.205
2050.71	142.953	16.472	-40.198
2049.29	143.017	16.547	-40.193
2047.86	143.08	16.604	-40.187
2046.44	143.139	16.646	-40.179
2045.01	143.195	16.672	-40.167
2043.59	143.244	16.682	-40.153
2042.16	143.286	16.678	-40.139
2040.74	143.319	16.655	-40.125
2039.31	143.346	16.615	-40.111
2037.89	143.374	16.558	-40.094
2036.46	143.403	16.487	-40.075
2035.04	143.435	16.405	-40.055
2033.61	143.471	16.313	-40.036
2032.19	143.514	16.211	-40.018
2030.76	143.562	16.096	-40.005
2029.34	143.615	15.969	-39.999
2027.91	143.671	15.835	-40
2026.49	143.732	15.696	-40.002
2025.06	143.798	15.557	-40.01
2023.64	143.865	15.418	-40.026
2022.21	143.929	15.278	-40.048
2020.79	143.988	15.134	-40.072
2019.36	144.04	14.983	-40.095
2017.94	144.081	14.823	-40.121
2016.51	144.109	14.652	-40.153
2015.09	144.131	14.469	-40.19
2013.66	144.153	14.273	-40.227
2012.24	144.179	14.062	-40.255
2010.81	144.21	13.835	-40.273
2009.39	144.245	13.593	-40.283
2007.96	144.288	13.337	-40.288
2006.54	144.34	13.07	-40.289
2005.11	144.399	12.797	-40.286
2003.69	144.462	12.52	-40.28
2002.26	144.528	12.246	-40.273
2000.84	144.593	11.98	-40.27
1999.41	144.653	11.727	-40.272
1997.98	144.706	11.491	-40.277
1996.56	144.754	11.277	-40.282
1995.13	144.797	11.086	-40.281
1993.71	144.832	10.92	-40.281
1992.28	144.854	10.775	-40.289
1990.86	144.867	10.648	-40.308
1989.43	144.882	10.533	-40.333
1988.01	144.903	10.424	-40.354
1986.58	144.93	10.317	-40.366
1985.16	144.965	10.207	-40.37
1983.73	145.009	10.092	-40.366
1982.31	145.062	9.972	-40.358
1980.88	145.12	9.845	-40.352
1979.46	145.183	9.712	-40.35
1978.03	145.246	9.575	-40.35
1976.61	145.309	9.438	-40.352
1975.18	145.366	9.304	-40.355
1973.76	145.416	9.175	-40.357
1972.33	145.458	9.051	-40.355
1970.91	145.493	8.931	-40.346
1969.48	145.522	8.812	-40.33
1968.06	145.541	8.694	-40.313
1966.63	145.551	8.577	-40.301
1965.21	145.557	8.461	-40.295
1963.78	145.57	8.344	-40.29
1962.36	145.594	8.224	-40.278
1960.93	145.63	8.101	-40.261
1959.51	145.677	7.976	-40.244
1958.08	145.734	7.847	-40.231
1956.66	145.796	7.716	-40.224
1955.23	145.858	7.584	-40.224
1953.81	145.913	7.451	-40.233
1952.38	145.962	7.318	-40.251
1950.96	146.004	7.185	-40.277
1949.53	146.037	7.054	-40.311
1948.11	146.062	6.926	-40.348
1946.68	146.082	6.803	-40.382
1945.26	146.095	6.688	-40.411
1943.83	146.095	6.588	-40.443
1942.41	146.082	6.503	-40.487
1940.98	146.068	6.432	-40.543
1939.56	146.07	6.372	-40.601
1938.13	146.094	6.323	-40.649
1936.71	146.133	6.287	-40.682
1935.28	146.179	6.265	-40.701
1933.86	146.229	6.252	-40.711
1932.43	146.284	6.245	-40.717
1931.01	146.339	6.239	-40.721
1929.58	146.391	6.233	-40.727
1928.16	146.437	6.223	-40.734
1926.73	146.477	6.209	-40.738
1925.31	146.509	6.19	-40.739
1923.88	146.528	6.168	-40.743
1922.45	146.532	6.143	-40.755
1921.03	146.532	6.112	-40.773
1919.6	146.53	6.079	-40.794
1918.18	146.525	6.046	-40.819
1916.75	146.521	6.013	-40.848
1915.33	146.534	5.973	-40.873
1913.9	146.571	5.925	-40.886
1912.48	146.628	5.871	-40.882
1911.05	146.691	5.815	-40.867
1909.63	146.75	5.755	-40.851
1908.2	146.803	5.687	-40.838
1906.78	146.851	5.608	-40.829
1905.35	146.897	5.516	-40.822
1903.93	146.936	5.411	-40.815
1902.5	146.967	5.293	-40.81
1901.08	146.986	5.164	-40.807
1899.65	146.997	5.025	-40.805
1898.23	147.001	4.881	-40.804
1896.8	147.001	4.738	-40.805
1895.38	147	4.601	-40.814
1893.95	147.006	4.475	-40.831
1892.53	147.026	4.367	-40.85
1891.1	147.053	4.281	-40.869
1889.68	147.08	4.223	-40.895
1888.25	147.105	4.189	-40.931
1886.83	147.135	4.17	-40.974
1885.4	147.173	4.161	-41.017
1883.98	147.209	4.162	-41.057
1882.55	147.239	4.172	-41.095
1881.13	147.26	4.19	-41.133
1879.7	147.27	4.214	-41.173
1878.28	147.269	4.242	-41.217
1876.85	147.258	4.274	-41.266
1875.43	147.244	4.308	-41.318
1874	147.239	4.34	-41.365
1872.58	147.248	4.373	-41.404
1871.15	147.261	4.416	-41.44
1869.73	147.26	4.484	-41.489
1868.3	147.24	4.576	-41.565
1866.88	147.22	4.673	-41.661
1865.45	147.221	4.758	-41.753
1864.03	147.245	4.829	-41.828
1862.6	147.279	4.894	-41.882
1861.18	147.307	4.958	-41.922
1859.75	147.323	5.019	-41.955
1858.33	147.327	5.071	-41.985
1856.9	147.324	5.111	-42.011
1855.48	147.313	5.136	-42.032
1854.05	147.295	5.148	-42.048
1852.63	147.274	5.146	-42.06
1851.2	147.252	5.134	-42.07
1849.77	147.237	5.114	-42.078
1848.35	147.229	5.092	-42.084
1846.92	147.22	5.081	-42.094
1845.5	147.195	5.098	-42.123
1844.07	147.152	5.149	-42.185
1842.65	147.109	5.224	-42.272
1841.22	147.092	5.308	-42.365
1839.8	147.102	5.407	-42.448
1838.37	147.119	5.529	-42.519
1836.95	147.128	5.675	-42.583
1835.52	147.13	5.826	-42.641
1834.1	147.132	5.967	-42.688
1832.67	147.131	6.097	-42.725
1831.25	147.106	6.224	-42.758
1829.82	147.049	6.348	-42.796
1828.4	146.975	6.454	-42.84
1826.97	146.903	6.535	-42.885
1825.55	146.834	6.598	-42.931
1824.12	146.763	6.652	-42.982
1822.7	146.699	6.697	-43.037
1821.27	146.652	6.728	-43.087
1819.85	146.621	6.749	-43.13
1818.42	146.594	6.766	-43.173
1817	146.57	6.778	-43.22
1815.57	146.553	6.782	-43.269
1814.15	146.542	6.776	-43.318
1812.72	146.523	6.765	-43.37
1811.3	146.483	6.756	-43.431
1809.87	146.418	6.746	-43.506
1808.45	146.341	6.732	-43.588
1807.02	146.264	6.708	-43.667
1805.6	146.19	6.675	-43.736
1804.17	146.112	6.639	-43.795
1802.75	146.016	6.604	-43.861
1801.32	145.899	6.572	-43.952
1799.9	145.774	6.541	-44.071
1798.47	145.669	6.503	-44.196
1797.05	145.597	6.454	-44.307
1795.62	145.551	6.398	-44.4
1794.2	145.498	6.347	-44.495
1792.77	145.407	6.309	-44.618
1791.35	145.287	6.279	-44.772
1789.92	145.173	6.242	-44.932
1788.5	145.086	6.188	-45.071
1787.07	145.01	6.12	-45.185
1785.65	144.917	6.043	-45.292
1784.22	144.798	5.957	-45.405
1782.8	144.656	5.858	-45.53
1781.37	144.496	5.743	-45.66
1779.95	144.324	5.612	-45.789
1778.52	144.16	5.463	-45.909
1777.1	144.022	5.296	-46.01
1775.67	143.902	5.112	-46.101
1774.24	143.765	4.912	-46.204
1772.82	143.584	4.697	-46.339
1771.39	143.377	4.473	-46.504
1769.97	143.188	4.252	-46.679
1768.54	143.039	4.036	-46.853
1767.12	142.924	3.821	-47.025
1765.69	142.826	3.603	-47.188
1764.27	142.72	3.371	-47.343
1762.84	142.575	3.118	-47.506
1761.42	142.381	2.843	-47.686
1759.99	142.16	2.552	-47.876
1758.57	141.931	2.245	-48.065
1757.14	141.694	1.919	-48.252
1755.72	141.459	1.578	-48.428
1754.29	141.245	1.225	-48.577
1752.87	141.042	0.858	-48.707
1751.44	140.81	0.467	-48.852
1750.02	140.533	0.053	-49.04
1748.59	140.241	-0.364	-49.263
1747.17	139.975	-0.772	-49.486
1745.74	139.743	-1.171	-49.69
1744.32	139.525	-1.568	-49.88
1742.89	139.292	-1.971	-50.073
1741.47	139.024	-2.388	-50.281
1740.04	138.729	-2.821	-50.492
1738.62	138.442	-3.255	-50.68
1737.19	138.172	-3.691	-50.832
1735.77	137.854	-4.157	-50.985
1734.34	137.415	-4.681	-51.194
1732.92	136.893	-5.243	-51.462
1731.49	136.404	-5.806	-51.74
1730.07	135.988	-6.366	-51.992
1728.64	135.611	-6.944	-52.22
1727.22	135.242	-7.553	-52.433
1725.79	134.871	-8.195	-52.637
1724.37	134.502	-8.865	-52.836
1722.94	134.158	-9.544	-53.02
1721.52	133.854	-10.219	-53.185
1720.09	133.55	-10.917	-53.348
1718.67	133.165	-11.693	-53.554
1717.24	132.664	-12.557	-53.836
1715.82	132.121	-13.446	-54.171
1714.39	131.642	-14.297	-54.499
1712.97	131.254	-15.11	-54.787
1711.54	130.925	-15.922	-55.038
1710.12	130.619	-16.769	-55.271
1708.69	130.311	-17.682	-55.508
1707.27	129.98	-18.679	-55.769
1705.84	129.642	-19.737	-56.051
1704.42	129.339	-20.798	-56.33
1702.99	129.082	-21.86	-56.608
1701.56	128.817	-23.008	-56.931
1700.14	128.496	-24.266	-57.336
1698.71	128.139	-25.505	-57.795
1697.29	127.783	-26.593	-58.275
1695.86	127.427	-27.501	-58.768
1694.44	127.083	-28.205	-59.249
1693.01	126.777	-28.665	-59.678
1691.59	126.492	-28.881	-60.061
1690.16	126.191	-28.888	-60.435
1688.74	125.865	-28.715	-60.812
1687.31	125.505	-28.348	-61.208
1685.89	125.031	-27.689	-61.697
1684.46	124.378	-26.672	-62.343
1683.04	123.647	-25.465	-63.071
1681.61	123.02	-24.352	-63.74
1680.19	122.547	-23.409	-64.31
1678.76	122.139	-22.506	-64.851
1677.34	121.691	-21.484	-65.455
1675.91	121.151	-20.289	-66.164
1674.49	120.558	-19.032	-66.939
1673.06	119.976	-17.899	-67.71
1671.64	119.389	-16.952	-68.497
1670.21	118.724	-16.134	-69.379
1668.79	117.992	-15.458	-70.341
1667.36	117.304	-15.02	-71.265
1665.94	116.701	-14.855	-72.113
1664.51	116.096	-14.911	-72.991
1663.09	115.399	-15.129	-74.008
1661.66	114.639	-15.473	-75.124
1660.24	113.931	-15.912	-76.2
1658.81	113.354	-16.408	-77.137
1657.39	112.884	-16.937	-77.968
1655.96	112.386	-17.52	-78.893
1654.54	111.667	-18.209	-80.21
1653.11	110.696	-18.988	-81.955
1651.69	109.763	-19.72	-83.678
1650.26	109.098	-20.312	-85.039
1648.84	108.564	-20.804	-86.278
1647.41	107.91	-21.238	-87.777
1645.99	107.107	-21.558	-89.52
1644.56	106.33	-21.671	-91.163
1643.14	105.694	-21.518	-92.509
1641.71	105.168	-21.071	-93.602
1640.29	104.687	-20.282	-94.526
1638.86	104.189	-19.026	-95.296
1637.44	103.602	-17.102	-95.89
1636.01	102.903	-14.511	-96.263
1634.59	102.2	-11.793	-96.37
1633.16	101.642	-9.696	-96.221
1631.74	101.238	-8.477	-95.878
1630.31	100.885	-7.955	-95.4
1628.89	100.5	-7.944	-94.822
1627.46	100.073	-8.383	-94.19
1626.03	99.622	-9.243	-93.546
1624.61	99.148	-10.466	-92.91
1623.18	98.649	-11.926	-92.299
1621.76	98.171	-13.416	-91.744
1620.33	97.747	-14.79	-91.262
1618.91	97.326	-16.079	-90.818
1617.48	96.825	-17.357	-90.365
1616.06	96.252	-18.567	-89.912
1614.63	95.713	-19.561	-89.514
1613.21	95.269	-20.286	-89.206
1611.78	94.881	-20.797	-88.987
1610.36	94.489	-21.152	-88.853
1608.93	94.074	-21.366	-88.809
1607.51	93.651	-21.444	-88.846
1606.08	93.231	-21.404	-88.935
1604.66	92.803	-21.267	-89.038
1603.23	92.342	-21.053	-89.113
1601.81	91.839	-20.785	-89.116
1600.38	91.301	-20.486	-89
1598.96	90.75	-20.172	-88.72
1597.53	90.198	-19.846	-88.239
1596.11	89.648	-19.504	-87.537
1594.68	89.1	-19.148	-86.62
1593.26	88.553	-18.782	-85.52
1591.83	87.998	-18.409	-84.281
1590.41	87.413	-18.025	-82.943
1588.98	86.788	-17.623	-81.547
1587.56	86.124	-17.199	-80.129
1586.13	85.429	-16.749	-78.72
1584.71	84.721	-16.272	-77.339
1583.28	84.027	-15.775	-76.004
1581.86	83.386	-15.273	-74.74
1580.43	82.836	-14.776	-73.558
1579.01	82.389	-14.24	-72.413
1577.58	82.043	-13.581	-71.224
1576.16	81.831	-12.788	-69.993
1574.73	81.823	-11.996	-68.856
1573.31	82.064	-11.334	-67.914
1571.88	82.58	-10.755	-67.094
1570.46	83.384	-10.138	-66.264
1569.03	84.432	-9.471	-65.399
1567.61	85.61	-8.864	-64.57
1566.18	86.832	-8.401	-63.823
1564.76	88.052	-8.083	-63.145
1563.33	89.236	-7.874	-62.515
1561.91	90.433	-7.735	-61.884
1560.48	91.812	-7.606	-61.153
1559.06	93.438	-7.471	-60.287
1557.63	95.026	-7.421	-59.438
1556.21	96.245	-7.566	-58.768
1554.78	97.134	-7.917	-58.245
1553.35	97.91	-8.43	-57.767
1551.93	98.715	-9.076	-57.286
1550.5	99.603	-9.832	-56.808
1549.08	100.584	-10.664	-56.351
1547.65	101.653	-11.529	-55.927
1546.23	102.821	-12.422	-55.526
1544.8	104.109	-13.382	-55.138
1543.38	105.525	-14.475	-54.775
1541.95	107.057	-15.782	-54.463
1540.53	108.646	-17.308	-54.222
1539.1	110.093	-18.853	-54.051
1537.68	111.211	-20.182	-53.927
1536.25	112.065	-21.338	-53.82
1534.83	112.867	-22.548	-53.72
1533.4	113.742	-23.91	-53.636
1531.98	114.664	-25.295	-53.575
1530.55	115.579	-26.555	-53.522
1529.13	116.518	-27.697	-53.46
1527.7	117.548	-28.791	-53.386
1526.28	118.678	-29.832	-53.315
1524.85	119.868	-30.754	-53.26
1523.43	121.123	-31.523	-53.233
1522	122.47	-32.139	-53.253
1520.58	123.844	-32.587	-53.323
1519.15	125.14	-32.853	-53.436
1517.73	126.334	-32.945	-53.594
1516.3	127.448	-32.899	-53.797
1514.88	128.47	-32.76	-54.028
1513.45	129.381	-32.565	-54.254
1512.03	130.202	-32.326	-54.459
1510.6	130.98	-32.014	-54.672
1509.18	131.767	-31.525	-54.999
1507.75	132.592	-30.733	-55.579
1506.33	133.41	-29.702	-56.388
1504.9	134.119	-28.729	-57.193
1503.48	134.699	-27.992	-57.832
1502.05	135.218	-27.387	-58.355
1500.63	135.734	-26.722	-58.9
1499.2	136.245	-25.876	-59.562
1497.78	136.712	-24.845	-60.355
1496.35	137.1	-23.75	-61.202
1494.93	137.406	-22.757	-61.987
1493.5	137.656	-21.916	-62.677
1492.08	137.877	-21.106	-63.38
1490.65	138.077	-20.164	-64.258
1489.23	138.265	-19.067	-65.38
1487.8	138.463	-17.955	-66.66
1486.38	138.695	-16.967	-67.979
1484.95	138.969	-16.12	-69.317
1483.53	139.274	-15.346	-70.745
1482.1	139.59	-14.591	-72.332
1480.68	139.894	-13.857	-74.058
1479.25	140.171	-13.18	-75.816
1477.82	140.405	-12.572	-77.469
1476.4	140.521	-12.004	-78.816
1474.97	140.443	-11.434	-79.559
1473.55	140.211	-10.843	-79.44
1472.12	139.847	-10.275	-78.533
1470.7	139.441	-9.809	-77.308
1469.27	139.064	-9.471	-76.272
1467.85	138.697	-9.194	-75.675
1466.42	138.271	-8.885	-75.56
1465	137.762	-8.514	-75.865
1463.57	137.229	-8.129	-76.421
1462.15	136.75	-7.788	-77.032
1460.72	136.305	-7.468	-77.635
1459.3	135.75	-7.05	-78.349
1457.87	134.946	-6.426	-79.331
1456.45	133.94	-5.656	-80.552
1455.02	132.945	-4.93	-81.804
1453.6	132.064	-4.344	-82.99
1452.17	131.216	-3.847	-84.187
1450.75	130.267	-3.361	-85.492
1449.32	129.133	-2.859	-86.89
1447.9	127.813	-2.371	-88.228
1446.47	126.369	-1.958	-89.282
1445.05	124.861	-1.672	-89.877
1443.62	123.284	-1.533	-89.97
1442.2	121.6	-1.544	-89.624
1440.77	119.764	-1.719	-88.938
1439.35	117.666	-2.122	-87.978
1437.92	115.175	-2.852	-86.782
1436.5	112.403	-3.959	-85.458
1435.07	109.79	-5.377	-84.225
1433.65	107.686	-7.068	-83.245
1432.22	106.061	-9.165	-82.525
1430.8	104.724	-11.852	-82.018
1429.37	103.597	-15.088	-81.721
1427.95	102.702	-18.574	-81.669
1426.52	102.042	-21.964	-81.891
1425.1	101.563	-24.966	-82.402
1423.67	101.213	-27.275	-83.204
1422.25	100.959	-28.614	-84.338
1420.82	100.772	-28.857	-85.944
1419.4	100.613	-28.08	-88.127
1417.97	100.464	-26.595	-90.707
1416.55	100.331	-24.856	-93.288
1415.12	100.21	-23.175	-95.633
1413.7	100.077	-21.612	-97.75
1412.27	99.904	-20.134	-99.683
1410.85	99.677	-18.731	-101.407
1409.42	99.399	-17.394	-102.86
1408	99.08	-16.053	-104.018
1406.57	98.734	-14.612	-104.909
1405.14	98.387	-13.051	-105.568
1403.72	98.094	-11.482	-106.006
1402.29	97.908	-10.034	-106.215
1400.87	97.861	-8.723	-106.182
1399.44	97.963	-7.49	-105.874
1398.02	98.206	-6.319	-105.241
1396.59	98.565	-5.257	-104.235
1395.17	98.996	-4.376	-102.861
1393.74	99.424	-3.793	-101.238
1392.32	99.736	-3.722	-99.574
1390.89	99.775	-4.538	-98.049
1389.47	99.35	-6.711	-96.76
1388.04	98.406	-10.255	-95.739
1386.62	97.283	-14.086	-94.878
1385.19	96.683	-16.462	-93.879
1383.77	97.182	-16.204	-92.41
1382.34	98.821	-13.295	-90.354
1380.92	101.116	-8.762	-87.898
1379.49	103.418	-4.134	-85.382
1378.07	105.321	-0.504	-83.053
1376.64	106.811	1.997	-80.943
1375.22	108.071	3.8	-78.984
1373.79	109.238	5.267	-77.181
1372.37	110.333	6.473	-75.621
1370.94	111.351	7.353	-74.34
1369.52	112.309	7.831	-73.236
1368.09	113.229	7.771	-72.154
1366.67	114.114	6.892	-70.996
1365.24	114.98	4.787	-69.757
1363.82	115.856	1.228	-68.512
1362.39	116.748	-3.277	-67.402
1360.97	117.624	-7.45	-66.546
1359.54	118.454	-10.079	-65.962
1358.12	119.245	-10.757	-65.58
1356.69	120.021	-9.866	-65.329
1355.27	120.791	-8.221	-65.188
1353.84	121.55	-6.663	-65.175
1352.42	122.294	-5.759	-65.291
1350.99	123.022	-5.768	-65.482
1349.57	123.736	-6.797	-65.632
1348.14	124.431	-8.872	-65.599
1346.72	125.101	-11.837	-65.267
1345.29	125.739	-15.227	-64.604
1343.87	126.346	-18.384	-63.657
1342.44	126.928	-20.767	-62.508
1341.02	127.492	-22.199	-61.243
1339.59	128.03	-22.865	-59.956
1338.17	128.52	-23.102	-58.747
1336.74	128.943	-23.148	-57.679
1335.32	129.301	-23.055	-56.75
1333.89	129.609	-22.814	-55.92
1332.47	129.877	-22.507	-55.159
1331.04	130.107	-22.314	-54.461
1329.61	130.293	-22.413	-53.835
1328.19	130.429	-22.88	-53.29
1326.76	130.511	-23.677	-52.836
1325.34	130.539	-24.706	-52.483
1323.91	130.522	-25.858	-52.253
1322.49	130.466	-27.051	-52.187
1321.06	130.38	-28.226	-52.353
1319.64	130.273	-29.339	-52.836
1318.21	130.158	-30.351	-53.691
1316.79	130.05	-31.226	-54.891
1315.36	129.96	-31.948	-56.326
1313.94	129.891	-32.518	-57.84
1312.51	129.841	-32.941	-59.233
1311.09	129.807	-33.222	-60.242
1309.66	129.787	-33.368	-60.599
1308.24	129.778	-33.392	-60.17
1306.81	129.783	-33.315	-59.079
1305.39	129.812	-33.155	-57.656
1303.96	129.88	-32.932	-56.233
1302.54	130.001	-32.663	-54.965
1301.11	130.186	-32.361	-53.85
1299.69	130.44	-32.035	-52.851
1298.26	130.761	-31.687	-51.976
1296.84	131.145	-31.318	-51.276
1295.41	131.581	-30.926	-50.8
1293.99	132.053	-30.507	-50.581
1292.56	132.548	-30.054	-50.649
1291.14	133.048	-29.558	-51.051
1289.71	133.538	-29.005	-51.845
1288.29	134.005	-28.383	-53.063
1286.86	134.436	-27.682	-54.635
1285.44	134.823	-26.899	-56.327
1284.01	135.167	-26.032	-57.761
1282.59	135.474	-25.085	-58.556
1281.16	135.752	-24.068	-58.497
1279.74	136.008	-23.003	-57.643
1278.31	136.247	-21.922	-56.299
1276.89	136.474	-20.86	-54.866
1275.46	136.697	-19.861	-53.673
1274.04	136.918	-18.975	-52.893
1272.61	137.141	-18.271	-52.552
1271.19	137.369	-17.845	-52.583
1269.76	137.599	-17.818	-52.869
1268.34	137.826	-18.313	-53.281
1266.91	138.048	-19.387	-53.714
1265.49	138.264	-20.962	-54.126
1264.06	138.47	-22.792	-54.559
1262.64	138.665	-24.546	-55.117
1261.21	138.849	-25.955	-55.922
1259.79	139.02	-26.91	-57.071
1258.36	139.173	-27.456	-58.613
1256.93	139.306	-27.741	-60.562
1255.51	139.416	-27.974	-62.889
1254.08	139.504	-28.375	-65.495
1252.66	139.574	-29.063	-68.149
1251.23	139.63	-29.914	-70.475
1249.81	139.677	-30.567	-72.023
1248.38	139.72	-30.645	-72.427
1246.96	139.762	-29.987	-71.559
1245.53	139.806	-28.713	-69.592
1244.11	139.853	-27.105	-66.914
1242.68	139.902	-25.426	-63.994
1241.26	139.947	-23.82	-61.275
1239.83	139.983	-22.326	-59.15
1238.41	140.006	-20.934	-57.935
1236.98	140.013	-19.629	-57.763
1235.56	140.005	-18.401	-58.484
1234.13	139.978	-17.249	-59.715
1232.71	139.924	-16.167	-60.982
1231.28	139.833	-15.149	-61.801
1229.86	139.699	-14.191	-61.75
1228.43	139.511	-13.285	-60.672
1227.01	139.265	-12.422	-58.843
1225.58	138.962	-11.592	-56.843
1224.16	138.611	-10.789	-55.195
1222.73	138.225	-10.006	-54.131
1221.31	137.815	-9.244	-53.649
1219.88	137.389	-8.5	-53.679
1218.46	136.945	-7.775	-54.174
1217.03	136.46	-7.065	-55.1
1215.61	135.88	-6.368	-56.402
1214.18	135.151	-5.686	-57.978
1212.76	134.284	-5.022	-59.672
1211.33	133.429	-4.379	-61.305
1209.91	132.845	-3.761	-62.723
1208.48	132.745	-3.166	-63.845
1207.06	133.14	-2.588	-64.664
1205.63	133.841	-2.018	-65.209
1204.21	134.606	-1.448	-65.496
1202.78	135.284	-0.876	-65.509
1201.36	135.838	-0.3	-65.216
1199.93	136.298	0.28	-64.586
1198.51	136.699	0.866	-63.612
1197.08	137.064	1.456	-62.331
1195.66	137.401	2.05	-60.812
1194.23	137.712	2.65	-59.143
1192.81	137.996	3.261	-57.414
1191.38	138.246	3.88	-55.703
1189.96	138.46	4.5	-54.068
1188.53	138.637	5.117	-52.549
1187.11	138.78	5.729	-51.168
1185.68	138.89	6.33	-49.937
1184.26	138.965	6.914	-48.856
1182.83	139.006	7.473	-47.913
1181.4	139.022	8.007	-47.092
1179.98	139.03	8.522	-46.376
1178.55	139.041	9.022	-45.76
1177.13	139.066	9.503	-45.241
1175.7	139.108	9.958	-44.817
1174.28	139.164	10.376	-44.485
1172.85	139.231	10.732	-44.241
1171.43	139.308	10.991	-44.075
1170	139.396	11.105	-43.976
1168.58	139.493	11.003	-43.937
1167.15	139.592	10.574	-43.953
1165.73	139.687	9.676	-44.02
1164.3	139.772	8.141	-44.128
1162.88	139.846	5.819	-44.275
1161.45	139.909	2.624	-44.47
1160.03	139.961	-1.386	-44.723
1158.6	140.007	-5.941	-45.045
1157.18	140.049	-10.554	-45.439
1155.75	140.087	-14.61	-45.913
1154.33	140.125	-17.558	-46.479
1152.9	140.166	-19.112	-47.156
1151.48	140.207	-19.331	-47.965
1150.05	140.242	-18.529	-48.941
[truncated: 527 more rows]

## Sheet: Fig. 1l
-193.539	0
-187.052	0
-180.564	0
-174.077	0
-167.59	0
-161.102	0
-154.615	0
-148.128	0
-141.64	0
Zetal potential (mV)	Intensity
-135.153	0
-128.665	0
-122.178	0
-115.691	0
-109.203	0
-102.716	0
-96.2287	0
-89.7413	0
-83.254	0
-76.7666	0
-70.2792	0
-63.7919	0
-57.3045	0
-50.8171	0
-44.3298	0
-37.8424	0
-31.355	0
-24.8677	0
-18.3803	0
-11.893	0.63357
-5.4056	4.27144
1.08177	9.73704
7.56913	2.25337
14.0565	0.15422
20.5439	0
27.0312	0
33.5186	0
40.0059	0
46.4933	0
52.9807	0
59.468	0
65.9554	0
72.4428	0
78.9301	0
85.4175	0
91.9049	0
98.3922	0
104.88	0
111.367	0
117.854	0
124.342	0
130.829	0
137.316	0
143.804	0
150.291	0
156.778	0
163.266	0
169.753	0
176.241	0
182.728	0
189.215	0
195.703	0

[truncated: 40 more sheets: Fig. 2a, Fig. 2b, Fig. 2c, Fig. 2d, Fig. 2e, Fig. 2f, Fig. 3c, Fig. 3d, Fig. 4b, Fig. 4c, Fig. 5b, Fig. 5d, Fig. 5f, Fig. 6c, Fig. 6d, Fig. 6e, Fig. 6h, Fig. 6i, Fig. 6j, Fig. 6m …]
